# Supplementary material for: 1-{[3-(2-Chloro-3,3,3-trifluoro­prop-1-en­yl)-2,2-dimethyl­cyclo­propan-1-yl]carbon­yl}-3-(methyl­sulfon­yl)imidazolidin-2-one
Source: Acta Crystallogr Sect E Struct Rep Online. 2012 May 16;68(Pt 6):o1744. doi: 10.1107/S1600536812021216 (PMC3379331; doi:10.1107/S1600536812021216)
Supplement: Supplementary file 1 [file e-68-o1744-sup1.cif]

##############################################################################
#                                                                            #
# This CIF contains the data in a paper accepted for publication in          #
# Acta Crystallographica Section E. It conforms to the requirements of       #
# Notes for Authors for Acta Crystallographica Section E, and has been       #
# peer reviewed under the auspices of the IUCr Commission on Journals.       #
#                                                                            #
# Full details of the Crystallographic Information File format               #
# are given in the paper "The Crystallographic Information File (CIF):       #
# a New Standard Archive File for Crystallography" by S. R. Hall, F. H.      #
# Allen and I. D. Brown [Acta Cryst. (1991), A47, 655-685].                  #
#                                                                            #
# The current version of the core CIF dictionary is obtainable from          #
# ftp://ftp.iucr.org/pub/cif_core.dic.                                       #
#                                                                            #
# Software is freely available for graphical display of the structure(s)     #
# in this CIF. For information consult the CIF software page                 #
# http://www.iucr.org/resources/cif/software.                                #
#                                                                            #
# This file may be used for bona fide research purposes within the           #
# scientific community so long as proper attribution is given to the journal # 
# article from which it was obtained.                                        #
#                                                                            #
##############################################################################
data_I
_audit_creation_method     SHELXL-97
_chemical_name_systematic
;
1-{[3-(2-Chloro-3,3,3-trifluoroprop-1-enyl)-2,2-
dimethylcyclopropan-1-yl]carbonyl}-3-(methylsulfonyl)imidazolidin-2-one
;
_chemical_name_common     ?
_chemical_formula_moiety     'C13 H16 Cl F3 N2 O4 S'
_chemical_formula_sum     'C13 H16 Cl F3 N2 O4 S'
_chemical_formula_iupac     'C13 H16 Cl F3 N2 O4 S'
_chemical_formula_weight     388.79
_chemical_melting_point     ?
_symmetry_cell_setting     monoclinic
_symmetry_space_group_name_H-M     'P 21/c'
_symmetry_space_group_name_Hall     '-P 2ybc'
loop_
    _symmetry_equiv_pos_as_xyz
    'x, y, z'
    '-x, y+1/2, -z+1/2'
    '-x, -y, -z'
    'x, -y-1/2, z-1/2'
_cell_length_a     15.404(4)
_cell_length_b     9.483(2)
_cell_length_c     11.858(3)
_cell_angle_alpha     90.00
_cell_angle_beta     103.464(4)
_cell_angle_gamma     90.00
_cell_volume     1684.5(8)
_cell_formula_units_Z     4
_cell_measurement_reflns_used     3411
_cell_measurement_theta_min     2.720
_cell_measurement_theta_max     26.646
_cell_measurement_temperature     298(2)
_exptl_crystal_description     'block'
_exptl_crystal_colour     'colourless'
_exptl_crystal_size_max     0.68
_exptl_crystal_size_mid     0.40
_exptl_crystal_size_min     0.18
_exptl_crystal_density_diffrn     1.533
_exptl_crystal_density_meas     ?
_exptl_crystal_density_method     'not measured'
_exptl_crystal_F_000     800
_exptl_absorpt_coefficient_mu     0.402
_exptl_absorpt_correction_type     multi-scan
_exptl_absorpt_process_details     '(SADABS; Bruker, 1997)'
_exptl_absorpt_correction_T_min     0.7608
_exptl_absorpt_correction_T_max     0.9304
_exptl_special_details
;
;
_diffrn_ambient_temperature     298(2)
_diffrn_radiation_type     MoK\a
_diffrn_radiation_wavelength     0.71073
_diffrn_radiation_source     'fine-focus sealed tube'
_diffrn_radiation_monochromator     graphite
_diffrn_measurement_device_type     'Bruker SMART CCD'
_diffrn_measurement_method     '\f and \w scans'
_diffrn_detector_area_resol_mean     ?
_diffrn_reflns_number     6863
_diffrn_reflns_av_R_equivalents     0.0224
_diffrn_reflns_av_sigmaI/netI     0.0317
_diffrn_reflns_theta_min     1.36
_diffrn_reflns_theta_max     25.02
_diffrn_reflns_theta_full     25.02
_diffrn_measured_fraction_theta_max     0.997
_diffrn_measured_fraction_theta_full     0.997
_diffrn_reflns_limit_h_min     -18
_diffrn_reflns_limit_h_max     14
_diffrn_reflns_limit_k_min     -8
_diffrn_reflns_limit_k_max     11
_diffrn_reflns_limit_l_min     -14
_diffrn_reflns_limit_l_max     14
_diffrn_standards_number     ?
_diffrn_standards_interval_count     ?
_diffrn_standards_interval_time     ?
_diffrn_standards_decay_%     ?
_refine_special_details
;
Refinement of <i>F</i>^2^ against ALL reflections. The weighted <i>R</i>-factor
<i>wR</i> and goodness of fit <i>S</i> are based on <i>F</i>^2^, conventional
<i>R</i>-factors <i>R</i> are based on <i>F</i>, with <i>F</i> set to zero for
negative <i>F</i>^2^. The threshold expression of <i>F</i>^2^ >
\s(<i>F</i>^2^) is used only for calculating <i>R</i>-factors(gt) <i>etc</i>.
and is not relevant to the choice of reflections for refinement.
<i>R</i>-factors based on <i>F</i>^2^ are statistically about twice as large
as those based on <i>F</i>, and <i>R</i>- factors based on ALL data will be
even larger.
;
_reflns_number_total     2964
_reflns_number_gt     2548
_reflns_threshold_expression     I>2\s(I)
_refine_ls_structure_factor_coef     Fsqd
_refine_ls_matrix_type     full
_refine_ls_R_factor_all     0.0698
_refine_ls_R_factor_gt     0.0616
_refine_ls_wR_factor_gt     0.1684
_refine_ls_wR_factor_ref     0.1749
_refine_ls_goodness_of_fit_ref     1.111
_refine_ls_restrained_S_all     1.111
_refine_ls_number_reflns     2964
_refine_ls_number_parameters     217
_refine_ls_number_restraints     0
_refine_ls_hydrogen_treatment     constr
_refine_ls_weighting_scheme     calc
_refine_ls_weighting_details
         'calc w=1/[\s^2^(Fo^2^)+(0.0729P)^2^+2.4194P] where P=(Fo^2^+2Fc^2^)/3'
_atom_sites_solution_hydrogens     geom
_atom_sites_solution_primary     direct
_atom_sites_solution_secondary     difmap
_refine_ls_shift/su_max     0.000
_refine_ls_shift/su_mean     0.000
_refine_diff_density_max     0.570
_refine_diff_density_min     -0.525
_refine_ls_extinction_method     none
_refine_ls_extinction_coef     ?
loop_
    _atom_type_symbol
    _atom_type_description
    _atom_type_scat_dispersion_real
    _atom_type_scat_dispersion_imag
    _atom_type_scat_source
    'C' 'C' 0.0033 0.0016
                         'International Tables Vol C Tables 4.2.6.8 and 6.1.1.4'
    'H' 'H' 0.0000 0.0000
                         'International Tables Vol C Tables 4.2.6.8 and 6.1.1.4'
    'Cl' 'Cl' 0.1484 0.1585
                         'International Tables Vol C Tables 4.2.6.8 and 6.1.1.4'
    'F' 'F' 0.0171 0.0103
                         'International Tables Vol C Tables 4.2.6.8 and 6.1.1.4'
    'N' 'N' 0.0061 0.0033
                         'International Tables Vol C Tables 4.2.6.8 and 6.1.1.4'
    'O' 'O' 0.0106 0.0060
                         'International Tables Vol C Tables 4.2.6.8 and 6.1.1.4'
    'S' 'S' 0.1246 0.1234
                         'International Tables Vol C Tables 4.2.6.8 and 6.1.1.4'
_computing_data_collection     'SMART (Bruker, 1997)'
_computing_cell_refinement     'SAINT (Bruker, 1997)'
_computing_data_reduction     'SAINT (Bruker, 1997)'
_computing_structure_solution     'SHELXS97 (Sheldrick, 2008)'
_computing_structure_refinement     'SHELXL97 (Sheldrick, 2008)'
_computing_molecular_graphics     'ORTEP-3 for Windows (Farrugia, 1997)'
_computing_publication_material     'WinGX (Farrugia, 1999)'
loop_
    _atom_site_type_symbol
    _atom_site_label
    _atom_site_fract_x
    _atom_site_fract_y
    _atom_site_fract_z
    _atom_site_U_iso_or_equiv
    _atom_site_adp_type
    _atom_site_calc_flag
    _atom_site_refinement_flags
    _atom_site_occupancy
    _atom_site_symmetry_multiplicity
    _atom_site_disorder_assembly
    _atom_site_disorder_group
    F F1 0.0849(3) 1.1070(3) 0.3133(2) 0.1095(13) Uani d . 1 1 . .
    F F2 0.0338(3) 1.2094(4) 0.4425(3) 0.1146(13) Uani d . 1 1 . .
    F F3 0.1607(3) 1.2571(3) 0.4218(4) 0.1126(12) Uani d . 1 1 . .
    O O3 0.5270(2) 0.1855(3) 0.3889(3) 0.0683(9) Uani d . 1 1 . .
    O O4 0.4640(3) 0.1833(3) 0.5579(3) 0.0778(10) Uani d . 1 1 . .
    C C13 0.3639(4) 0.1076(5) 0.3604(6) 0.0918(18) Uani d . 1 1 . .
    H H13A 0.3575 0.1240 0.2790 0.138 Uiso calc R 1 1 . .
    H H13B 0.3101 0.1352 0.3822 0.138 Uiso calc R 1 1 . .
    H H13C 0.3749 0.0092 0.3768 0.138 Uiso calc R 1 1 . .
    S S 0.45301(6) 0.20590(10) 0.43865(8) 0.0461(3) Uani d . 1 1 . .
    Cl Cl1 0.16342(14) 1.09317(14) 0.64639(11) 0.1095(7) Uani d . 1 1 . .
    O O1 0.3400(2) 0.4131(3) 0.5463(2) 0.0605(8) Uani d . 1 1 . .
    O O2 0.2822(2) 0.7813(3) 0.3499(2) 0.0585(7) Uani d . 1 1 . .
    N N2 0.34790(19) 0.5737(3) 0.4009(2) 0.0407(7) Uani d . 1 1 . .
    N N1 0.4231(2) 0.3728(3) 0.4092(3) 0.0450(7) Uani d . 1 1 . .
    C C7 0.1933(2) 0.7923(3) 0.5495(3) 0.0385(7) Uani d . 1 1 . .
    H H7 0.1997 0.8140 0.6319 0.046 Uiso calc R 1 1 . .
    C C10 0.1603(2) 0.9097(4) 0.4727(3) 0.0418(8) Uani d . 1 1 . .
    H H10 0.1507 0.8925 0.3935 0.050 Uiso calc R 1 1 . .
    C C6 0.1633(2) 0.6421(4) 0.5170(3) 0.0399(8) Uani d . 1 1 . .
    C C4 0.2957(2) 0.6873(4) 0.4208(3) 0.0414(8) Uani d . 1 1 . .
    C C1 0.3662(2) 0.4485(4) 0.4631(3) 0.0396(8) Uani d . 1 1 . .
    C C8 0.1030(3) 0.6147(4) 0.3983(3) 0.0543(10) Uani d . 1 1 . .
    H H8A 0.1197 0.6759 0.3424 0.081 Uiso calc R 1 1 . .
    H H8B 0.0421 0.6326 0.4007 0.081 Uiso calc R 1 1 . .
    H H8C 0.1091 0.5183 0.3767 0.081 Uiso calc R 1 1 . .
    C C5 0.2599(2) 0.6822(3) 0.5266(3) 0.0378(7) Uani d . 1 1 . .
    H H5 0.3018 0.6469 0.5961 0.045 Uiso calc R 1 1 . .
    C C12 0.1041(3) 1.1499(4) 0.4206(4) 0.0608(11) Uani d . 1 1 . .
    C C3 0.3890(3) 0.5794(4) 0.3006(3) 0.0505(9) Uani d . 1 1 . .
    H H3A 0.4298 0.6584 0.3072 0.061 Uiso calc R 1 1 . .
    H H3B 0.3437 0.5882 0.2288 0.061 Uiso calc R 1 1 . .
    C C11 0.1428(3) 1.0371(4) 0.5035(3) 0.0492(9) Uani d . 1 1 . .
    C C2 0.4380(3) 0.4417(5) 0.3047(4) 0.0604(11) Uani d . 1 1 . .
    H H2A 0.4140 0.3856 0.2362 0.072 Uiso calc R 1 1 . .
    H H2B 0.5012 0.4573 0.3107 0.072 Uiso calc R 1 1 . .
    C C9 0.1443(3) 0.5501(4) 0.6126(4) 0.0527(9) Uani d . 1 1 . .
    H H9A 0.0815 0.5302 0.5973 0.079 Uiso calc R 1 1 . .
    H H9B 0.1624 0.5983 0.6855 0.079 Uiso calc R 1 1 . .
    H H9C 0.1768 0.4633 0.6158 0.079 Uiso calc R 1 1 . .
loop_
    _atom_site_aniso_label
    _atom_site_aniso_U_11
    _atom_site_aniso_U_22
    _atom_site_aniso_U_33
    _atom_site_aniso_U_12
    _atom_site_aniso_U_13
    _atom_site_aniso_U_23
    F1 0.183(4) 0.078(2) 0.0565(17) 0.059(2) 0.0057(19) 0.0025(14)
    F2 0.117(3) 0.110(3) 0.131(3) 0.074(2) 0.059(2) 0.031(2)
    F3 0.130(3) 0.0571(18) 0.151(3) 0.0027(18) 0.032(2) 0.032(2)
    O3 0.0670(19) 0.070(2) 0.078(2) 0.0244(15) 0.0374(16) 0.0059(15)
    O4 0.119(3) 0.067(2) 0.0551(18) 0.0320(19) 0.0358(18) 0.0181(15)
    C13 0.081(4) 0.057(3) 0.132(5) -0.011(3) 0.014(3) -0.020(3)
    S 0.0538(6) 0.0429(5) 0.0461(5) 0.0096(4) 0.0209(4) 0.0010(4)
    Cl1 0.2056(19) 0.0635(8) 0.0556(8) 0.0415(9) 0.0228(9) -0.0150(6)
    O1 0.087(2) 0.0494(15) 0.0611(17) 0.0175(14) 0.0496(16) 0.0161(13)
    O2 0.0729(18) 0.0535(16) 0.0566(16) 0.0195(13) 0.0301(14) 0.0212(13)
    N2 0.0455(15) 0.0409(16) 0.0417(16) 0.0047(12) 0.0223(13) 0.0068(12)
    N1 0.0596(18) 0.0421(16) 0.0403(16) 0.0084(14) 0.0258(14) 0.0034(13)
    C7 0.0461(18) 0.0357(17) 0.0349(17) 0.0016(14) 0.0119(14) -0.0058(14)
    C10 0.0476(19) 0.0396(18) 0.0400(18) 0.0045(15) 0.0137(15) -0.0037(15)
    C6 0.0441(18) 0.0354(17) 0.0434(19) 0.0008(14) 0.0162(15) -0.0036(14)
    C4 0.0396(18) 0.0410(19) 0.0446(19) 0.0029(14) 0.0118(15) 0.0066(15)
    C1 0.0443(18) 0.0407(18) 0.0377(18) 0.0016(14) 0.0175(14) -0.0009(14)
    C8 0.056(2) 0.050(2) 0.055(2) -0.0069(18) 0.0086(18) -0.0113(18)
    C5 0.0428(18) 0.0356(17) 0.0359(17) 0.0056(14) 0.0107(14) -0.0008(13)
    C12 0.075(3) 0.045(2) 0.066(3) 0.019(2) 0.024(2) -0.002(2)
    C3 0.061(2) 0.057(2) 0.043(2) 0.0081(18) 0.0295(18) 0.0089(17)
    C11 0.062(2) 0.041(2) 0.048(2) 0.0057(17) 0.0191(18) -0.0066(16)
    C2 0.072(3) 0.069(3) 0.050(2) 0.023(2) 0.036(2) 0.018(2)
    C9 0.061(2) 0.047(2) 0.057(2) -0.0048(18) 0.0284(19) -0.0010(18)
_geom_special_details
;
All e.s.d.'s (except the e.s.d. in the dihedral angle between two l.s. planes)
are estimated using the full covariance matrix. The cell e.s.d.'s are taken
into account individually in the estimation of e.s.d.'s in distances, angles
and torsion angles; correlations between e.s.d.'s in cell parameters are only
used when they are defined by crystal symmetry. An approximate (isotropic)
treatment of cell e.s.d.'s is used for estimating e.s.d.'s involving l.s.
planes.
;
loop_
    _geom_bond_atom_site_label_1
    _geom_bond_atom_site_label_2
    _geom_bond_site_symmetry_2
    _geom_bond_distance
    _geom_bond_publ_flag
    F1 C12 . 1.303(5) ?
    F2 C12 . 1.300(5) ?
    F3 C12 . 1.337(6) ?
    O3 S . 1.414(3) ?
    O4 S . 1.401(3) ?
    C13 S . 1.738(5) ?
    C13 H13A . 0.9600 ?
    C13 H13B . 0.9600 ?
    C13 H13C . 0.9600 ?
    S N1 . 1.663(3) ?
    Cl1 C11 . 1.734(4) ?
    O1 C1 . 1.197(4) ?
    O2 C4 . 1.210(4) ?
    N2 C1 . 1.392(4) ?
    N2 C4 . 1.397(4) ?
    N2 C3 . 1.472(4) ?
    N1 C1 . 1.397(4) ?
    N1 C2 . 1.465(5) ?
    C7 C10 . 1.453(5) ?
    C7 C6 . 1.520(5) ?
    C7 C5 . 1.532(4) ?
    C7 H7 . 0.9800 ?
    C10 C11 . 1.308(5) ?
    C10 H10 . 0.9300 ?
    C6 C9 . 1.512(5) ?
    C6 C5 . 1.515(5) ?
    C6 C8 . 1.517(5) ?
    C4 C5 . 1.484(5) ?
    C8 H8A . 0.9600 ?
    C8 H8B . 0.9600 ?
    C8 H8C . 0.9600 ?
    C5 H5 . 0.9800 ?
    C12 C11 . 1.481(6) ?
    C3 C2 . 1.503(6) ?
    C3 H3A . 0.9700 ?
    C3 H3B . 0.9700 ?
    C2 H2A . 0.9700 ?
    C2 H2B . 0.9700 ?
    C9 H9A . 0.9600 ?
    C9 H9B . 0.9600 ?
    C9 H9C . 0.9600 ?
loop_
    _geom_angle_atom_site_label_1
    _geom_angle_atom_site_label_2
    _geom_angle_atom_site_label_3
    _geom_angle_site_symmetry_1
    _geom_angle_site_symmetry_3
    _geom_angle
    _geom_angle_publ_flag
    S C13 H13A . . 109.5 ?
    S C13 H13B . . 109.5 ?
    H13A C13 H13B . . 109.5 ?
    S C13 H13C . . 109.5 ?
    H13A C13 H13C . . 109.5 ?
    H13B C13 H13C . . 109.5 ?
    O4 S O3 . . 118.7(2) ?
    O4 S N1 . . 108.67(17) ?
    O3 S N1 . . 104.69(17) ?
    O4 S C13 . . 110.6(3) ?
    O3 S C13 . . 108.5(3) ?
    N1 S C13 . . 104.6(2) ?
    C1 N2 C4 . . 128.4(3) ?
    C1 N2 C3 . . 112.8(3) ?
    C4 N2 C3 . . 118.8(3) ?
    C1 N1 C2 . . 113.3(3) ?
    C1 N1 S . . 124.4(2) ?
    C2 N1 S . . 120.8(2) ?
    C10 C7 C6 . . 121.2(3) ?
    C10 C7 C5 . . 124.2(3) ?
    C6 C7 C5 . . 59.5(2) ?
    C10 C7 H7 . . 113.8 ?
    C6 C7 H7 . . 113.8 ?
    C5 C7 H7 . . 113.8 ?
    C11 C10 C7 . . 126.7(3) ?
    C11 C10 H10 . . 116.7 ?
    C7 C10 H10 . . 116.7 ?
    C9 C6 C5 . . 116.5(3) ?
    C9 C6 C8 . . 114.4(3) ?
    C5 C6 C8 . . 119.4(3) ?
    C9 C6 C7 . . 116.8(3) ?
    C5 C6 C7 . . 60.6(2) ?
    C8 C6 C7 . . 118.7(3) ?
    O2 C4 N2 . . 117.5(3) ?
    O2 C4 C5 . . 125.1(3) ?
    N2 C4 C5 . . 117.4(3) ?
    O1 C1 N2 . . 127.6(3) ?
    O1 C1 N1 . . 126.9(3) ?
    N2 C1 N1 . . 105.5(3) ?
    C6 C8 H8A . . 109.5 ?
    C6 C8 H8B . . 109.5 ?
    H8A C8 H8B . . 109.5 ?
    C6 C8 H8C . . 109.5 ?
    H8A C8 H8C . . 109.5 ?
    H8B C8 H8C . . 109.5 ?
    C4 C5 C6 . . 119.8(3) ?
    C4 C5 C7 . . 121.6(3) ?
    C6 C5 C7 . . 59.8(2) ?
    C4 C5 H5 . . 114.9 ?
    C6 C5 H5 . . 114.9 ?
    C7 C5 H5 . . 114.9 ?
    F2 C12 F1 . . 108.7(4) ?
    F2 C12 F3 . . 103.9(4) ?
    F1 C12 F3 . . 104.3(4) ?
    F2 C12 C11 . . 114.0(4) ?
    F1 C12 C11 . . 112.8(3) ?
    F3 C12 C11 . . 112.4(4) ?
    N2 C3 C2 . . 104.4(3) ?
    N2 C3 H3A . . 110.9 ?
    C2 C3 H3A . . 110.9 ?
    N2 C3 H3B . . 110.9 ?
    C2 C3 H3B . . 110.9 ?
    H3A C3 H3B . . 108.9 ?
    C10 C11 C12 . . 124.0(4) ?
    C10 C11 Cl1 . . 123.6(3) ?
    C12 C11 Cl1 . . 112.4(3) ?
    N1 C2 C3 . . 103.8(3) ?
    N1 C2 H2A . . 111.0 ?
    C3 C2 H2A . . 111.0 ?
    N1 C2 H2B . . 111.0 ?
    C3 C2 H2B . . 111.0 ?
    H2A C2 H2B . . 109.0 ?
    C6 C9 H9A . . 109.5 ?
    C6 C9 H9B . . 109.5 ?
    H9A C9 H9B . . 109.5 ?
    C6 C9 H9C . . 109.5 ?
    H9A C9 H9C . . 109.5 ?
    H9B C9 H9C . . 109.5 ?
loop_
    _geom_torsion_atom_site_label_1
    _geom_torsion_atom_site_label_2
    _geom_torsion_atom_site_label_3
    _geom_torsion_atom_site_label_4
    _geom_torsion_site_symmetry_1
    _geom_torsion_site_symmetry_2
    _geom_torsion_site_symmetry_3
    _geom_torsion_site_symmetry_4
    _geom_torsion
    _geom_torsion_publ_flag
    O4 S N1 C1 . . . . -37.1(4) ?
    O3 S N1 C1 . . . . -164.9(3) ?
    C13 S N1 C1 . . . . 81.1(4) ?
    O4 S N1 C2 . . . . 157.4(3) ?
    O3 S N1 C2 . . . . 29.6(4) ?
    C13 S N1 C2 . . . . -84.4(4) ?
    C6 C7 C10 C11 . . . . 144.2(4) ?
    C5 C7 C10 C11 . . . . -143.6(4) ?
    C10 C7 C6 C9 . . . . -139.2(3) ?
    C5 C7 C6 C9 . . . . 106.9(3) ?
    C10 C7 C6 C5 . . . . 113.9(4) ?
    C10 C7 C6 C8 . . . . 4.4(5) ?
    C5 C7 C6 C8 . . . . -109.5(3) ?
    C1 N2 C4 O2 . . . . -173.8(3) ?
    C3 N2 C4 O2 . . . . 4.6(5) ?
    C1 N2 C4 C5 . . . . 5.4(5) ?
    C3 N2 C4 C5 . . . . -176.3(3) ?
    C4 N2 C1 O1 . . . . 0.5(6) ?
    C3 N2 C1 O1 . . . . -177.9(4) ?
    C4 N2 C1 N1 . . . . -178.6(3) ?
    C3 N2 C1 N1 . . . . 3.0(4) ?
    C2 N1 C1 O1 . . . . 176.4(4) ?
    S N1 C1 O1 . . . . 10.0(6) ?
    C2 N1 C1 N2 . . . . -4.4(4) ?
    S N1 C1 N2 . . . . -170.8(2) ?
    O2 C4 C5 C6 . . . . 77.1(5) ?
    N2 C4 C5 C6 . . . . -102.0(4) ?
    O2 C4 C5 C7 . . . . 6.2(5) ?
    N2 C4 C5 C7 . . . . -172.8(3) ?
    C9 C6 C5 C4 . . . . 141.2(3) ?
    C8 C6 C5 C4 . . . . -3.0(5) ?
    C7 C6 C5 C4 . . . . -111.4(3) ?
    C9 C6 C5 C7 . . . . -107.3(3) ?
    C8 C6 C5 C7 . . . . 108.4(3) ?
    C10 C7 C5 C4 . . . . -0.6(5) ?
    C6 C7 C5 C4 . . . . 108.5(4) ?
    C10 C7 C5 C6 . . . . -109.1(4) ?
    C1 N2 C3 C2 . . . . -0.5(4) ?
    C4 N2 C3 C2 . . . . -179.1(3) ?
    C7 C10 C11 C12 . . . . -176.2(4) ?
    C7 C10 C11 Cl1 . . . . 4.5(6) ?
    F2 C12 C11 C10 . . . . 127.9(5) ?
    F1 C12 C11 C10 . . . . 3.4(6) ?
    F3 C12 C11 C10 . . . . -114.2(5) ?
    F2 C12 C11 Cl1 . . . . -52.7(5) ?
    F1 C12 C11 Cl1 . . . . -177.3(4) ?
    F3 C12 C11 Cl1 . . . . 65.1(4) ?
    C1 N1 C2 C3 . . . . 4.0(5) ?
    S N1 C2 C3 . . . . 171.0(3) ?
    N2 C3 C2 N1 . . . . -2.0(4) ?
loop_
    _geom_hbond_atom_site_label_D
    _geom_hbond_atom_site_label_H
    _geom_hbond_atom_site_label_A
    _geom_hbond_site_symmetry_A
    _geom_hbond_distance_DH
    _geom_hbond_distance_HA
    _geom_hbond_distance_DA
    _geom_hbond_angle_DHA
    C2 H2A O4 4_565 0.97 2.50 3.267(5) 136.0
    C3 H3A O4 3_666 0.97 2.50 3.352(6) 146.1
    C13 H13C O2 1_545 0.96 2.57 3.331(6) 136.5
data_global
_journal_date_recd_electronic     2012-05-07
_journal_date_accepted     2012-05-10
_journal_name_full     'Acta Crystallographica, Section E'
_journal_year     2012
_journal_volume     68
_journal_issue      6
_journal_page_first     o1744
_journal_page_last     o1744
_journal_paper_category     QO
_journal_paper_doi     10.1107/S1600536812021216
_journal_coeditor_code     WN2475
_publ_contact_author
;
Dr. Guo-Wu Rao
College of Pharmaceutical Science
Zhejiang University of Technology
Hangzhou, 310014
People's Republic of China
;
_publ_contact_author_email     'rgw@zjut.edu.cn'
_publ_section_title
;\
1-{[3-(2-Chloro-3,3,3-trifluoroprop-1-enyl)-2,2-dimethylcyclopropan-1-yl]\
carbonyl}-3-(methylsulfonyl)imidazolidin-2-one
;
loop_
    _publ_author_name
    _publ_author_address
    'Na-Bo Sun'
;
College of Biology and Environmental Engineering,
Zhejiang Shuren University
Hangzhou 310015
People's Republic of China
;
    'Guo-Wu Rao'
;
College of Pharmaceutical Science
Zhejiang University of Technology
Hangzhou 310014
People's Republic of China
;
    'Jian-Bo Chu'
;
Department of Pharmacy
Zhejiang Medical College
Hangzhou 310053
People's Republic of China
;
