# Supplementary material for: 1-{[3-(2-Chloro-3,3,3-trifluoro­prop-1-en­yl)-2,2-dimethyl­cyclo­propan-1-yl]carbon­yl}-3-(methyl­sulfon­yl)imidazolidin-2-one
Source: Acta Crystallogr Sect E Struct Rep Online. 2012 May 16;68(Pt 6):o1744. doi: 10.1107/S1600536812021216 (PMC3379331; doi:10.1107/S1600536812021216)
Supplement: Supplementary file 2 [file e-68-o1744-Isup2.hkl]

#
# h,k,l, Fc-squared, Fo-squared, sigma(Fo-squared) and status flag
#
data_I
_shelx_title ' 120429a in P 21/c'
_shelx_refln_list_code          4
_shelx_F_calc_maximum      199.40
_exptl_crystal_F_000       800.00
_reflns_d_resolution_high  0.8401
 
loop_
 _symmetry_equiv_pos_as_xyz
 'x, y, z'
 '-x, y+1/2, -z+1/2'
 '-x, -y, -z'
 'x, -y-1/2, z-1/2'
 
_cell_length_a    15.4038
_cell_length_b     9.4829
_cell_length_c    11.8576
_cell_angle_alpha  90.000
_cell_angle_beta  103.464
_cell_angle_gamma  90.000
 
_shelx_F_squared_multiplier     1.000
 
loop_
 _refln_index_h
 _refln_index_k
 _refln_index_l
 _refln_F_squared_calc
 _refln_F_squared_meas
 _refln_F_squared_sigma
 _refln_observed_status
   1   0   0     2245.06     1199.26     46.51 o
   2   0   0      116.95      131.87      4.51 o
   3   0   0    17388.43    16535.78    442.57 o
   4   0   0    14792.76    14717.50    393.99 o
   5   0   0      500.17      549.06     15.72 o
   6   0   0     4428.19     4873.65    130.77 o
   7   0   0     2997.03     3214.50     86.77 o
   8   0   0      590.33      534.79     15.83 o
   9   0   0       22.66       28.52      2.33 o
  10   0   0     2601.98     2658.80     72.65 o
  11   0   0     1918.36     2032.81     56.27 o
  12   0   0      149.27      186.63     11.05 o
  13   0   0       50.87       58.46      6.19 o
  14   0   0        1.75        5.69      3.80 o
  15   0   0       28.04       24.56      4.97 o
  16   0   0       77.89       94.27      8.70 o
  17   0   0        2.25       -2.51      2.66 o
   1   1   0        6.85       10.90      0.75 o
   2   1   0        1.15       -0.83      0.83 o
   3   1   0    24472.70    24497.13    456.04 o
   4   1   0     3572.17     3791.97     70.82 o
   5   1   0      635.47      559.48     11.20 o
   7   1   0     1793.04     1977.97     38.20 o
   8   1   0      686.55      692.92     14.17 o
   9   1   0      364.02      380.26      8.45 o
  10   1   0      455.96      475.96     10.36 o
  11   1   0      267.52      249.96      8.46 o
  12   1   0       65.57       73.42      3.64 o
  13   1   0       80.11       60.10      4.41 o
  14   1   0      167.77      168.22      7.60 o
  15   1   0      105.87      102.04      6.03 o
  16   1   0       42.93       40.62      4.28 o
  17   1   0       14.25       15.02      3.15 o
   0   2   0     4211.16     4425.88    118.70 o
   1   2   0     1039.12     1292.88     21.94 o
   2   2   0      891.39      967.36     16.67 o
   3   2   0     1685.64     1742.53     29.53 o
   4   2   0    17586.39    19003.35    316.45 o
   5   2   0      730.83      795.01     15.66 o
   6   2   0      288.98      303.11      6.72 o
   7   2   0     1000.90     1090.96     21.44 o
   8   2   0     1429.52     1587.45     30.79 o
   9   2   0        0.07       -1.13      1.13 o
  10   2   0        8.26        6.70      1.52 o
  11   2   0      515.29      505.65     13.07 o
  12   2   0      456.69      445.06     11.94 o
  13   2   0       10.59       14.69      2.21 o
  14   2   0      251.08      269.82     10.48 o
  15   2   0       30.00       36.92      4.07 o
  16   2   0        2.49        6.69      2.63 o
  17   2   0        3.63        7.70      2.81 o
   1   3   0     2556.88     2801.11     47.19 o
   2   3   0      845.29     1038.08     17.96 o
   3   3   0      673.46      727.18     12.83 o
   4   3   0      542.99      566.64     10.23 o
   5   3   0       19.85       16.88      1.03 o
   6   3   0       26.42       23.42      1.57 o
   7   3   0      432.05      397.78      8.73 o
   8   3   0        1.40        2.69      1.72 o
   9   3   0      660.22      645.98     27.05 o
  10   3   0        3.31        4.48      1.50 o
  11   3   0        0.50        1.50      1.54 o
  12   3   0      124.20      114.34      4.77 o
  13   3   0       44.05       45.93      3.25 o
  14   3   0       81.22       83.30      7.05 o
  15   3   0       33.98       35.95      4.04 o
  16   3   0       20.46       23.00      3.65 o
  17   3   0      167.69      203.53     15.19 o
   0   4   0     3475.91     4012.21     86.48 o
   1   4   0      112.25       94.84      2.36 o
   2   4   0       14.61       12.43      1.57 o
   3   4   0       29.88       36.65      1.44 o
   4   4   0     3359.11     3660.53     61.78 o
   5   4   0       12.92       25.34      1.41 o
   6   4   0       18.55       14.53      1.15 o
   7   4   0      120.46      141.93      4.07 o
   8   4   0       10.25       10.69      1.45 o
   9   4   0       55.85       46.66      2.60 o
  10   4   0      181.96      200.70      5.67 o
  11   4   0        0.09        2.23      1.46 o
  12   4   0      566.51      584.66     13.18 o
  13   4   0       32.38       38.92      3.21 o
  14   4   0        0.64        4.96      3.93 o
  15   4   0      104.15       98.70      6.14 o
  16   4   0        7.85        6.61      3.83 o
   1   5   0      301.81      303.26      5.98 o
   2   5   0      506.86      596.64     10.90 o
   3   5   0        6.67        4.51      1.01 o
   4   5   0      151.22      147.83      3.55 o
   5   5   0       69.11       58.24      2.10 o
   6   5   0       10.68       25.25      1.47 o
   7   5   0      490.63      449.86     10.01 o
   8   5   0       71.11       65.09      3.52 o
   9   5   0      277.90      298.68      8.75 o
  10   5   0      122.73      121.87      5.00 o
  11   5   0       31.95       23.52      2.68 o
  12   5   0       60.36       54.80      3.83 o
  13   5   0        6.59        8.48      2.26 o
  14   5   0       30.06       37.87      4.37 o
  15   5   0        5.86        9.35      2.93 o
   0   6   0     2302.36     2525.53     55.30 o
   1   6   0      340.19      414.62      9.15 o
   2   6   0      543.95      557.25     11.85 o
   3   6   0        2.53       -0.90      0.90 o
   4   6   0     2656.75     2736.08     52.36 o
   5   6   0      258.31      293.48      7.18 o
   6   6   0      595.07      640.40     13.68 o
   7   6   0      110.41      122.96      4.86 o
   8   6   0        4.70       14.77      2.18 o
   9   6   0      167.49      154.22      5.92 o
  10   6   0      243.01      234.93     10.90 o
  11   6   0        0.47        0.09      2.15 o
  12   6   0       33.74       31.07      5.38 o
  13   6   0        0.76        4.90      2.06 o
  14   6   0       17.56       17.99      2.87 o
  15   6   0        0.00       -2.02      2.45 o
   1   7   0      731.11      747.53     15.76 o
   2   7   0      174.32      162.05      5.65 o
   3   7   0      176.98      214.05      6.90 o
   4   7   0       29.59       36.39      2.86 o
   5   7   0       93.63       73.50      3.17 o
   6   7   0       46.82       56.28      3.37 o
   7   7   0       50.28       69.96      4.19 o
   8   7   0       41.87       34.09      2.95 o
   9   7   0       83.87       97.79      4.57 o
  10   7   0       61.92       73.08      5.63 o
  11   7   0       12.18       15.15      2.54 o
  12   7   0       34.88       26.05      3.13 o
  13   7   0       20.43       24.42      3.14 o
   0   8   0      764.98      754.08     22.95 o
   1   8   0      803.24      805.88     17.16 o
   2   8   0       53.28       54.42      5.80 o
   3   8   0       23.02       21.86      2.54 o
   4   8   0      150.88      148.42     11.63 o
   5   8   0       11.62       15.51      2.93 o
   6   8   0       67.79       56.94      4.75 o
   7   8   0       38.57       42.30      4.35 o
   8   8   0        4.77        2.36      2.77 o
   9   8   0       35.08       32.33      4.16 o
  10   8   0      166.13      162.55     19.97 o
  11   8   0       46.15       37.17      3.61 o
  12   8   0      143.88      165.94     11.44 o
   1   9   0       52.17       56.88      3.56 o
   2   9   0        0.00       -0.75      1.42 o
   3   9   0       81.54       72.84      3.71 o
   4   9   0       71.30       90.41      7.06 o
   5   9   0       50.63       63.06      5.19 o
   6   9   0       23.07       25.17      4.97 o
   7   9   0      161.45      171.85     10.54 o
   8   9   0       19.51       20.12      3.82 o
   9   9   0       40.54       45.10      5.10 o
  10   9   0        5.12        8.12      3.30 o
   0  10   0      378.88      406.30     14.67 o
   1  10   0      108.05      109.35      4.56 o
   2  10   0       10.43        7.26      1.97 o
   3  10   0       15.23       18.50      3.46 o
   4  10   0      116.46      143.44     11.86 o
   5  10   0        0.35        0.67      2.39 o
   6  10   0        1.32        2.82      2.78 o
   7  10   0        2.05        5.29      2.85 o
   8  10   0      138.66      157.39      8.41 o
   1  11   0        1.06       -1.96      4.83 o
   2  11   0       76.20       73.30      6.11 o
   3  11   0       49.03       55.01      5.61 o
   4  11   0       58.32       65.45      5.81 o
 -18   1   1        1.20        2.10      3.26 o
 -17   1   1        5.87        7.30      2.79 o
 -16   1   1        9.07       11.71      2.99 o
 -15   1   1        9.55       10.22      2.70 o
 -14   1   1       62.04       53.43      9.47 o
 -13   1   1      208.40      178.38      6.12 o
 -12   1   1       47.43       37.11      2.70 o
 -11   1   1        8.65       10.26      1.42 o
 -10   1   1       17.00       22.94      1.71 o
  -9   1   1      151.35      147.26      4.82 o
  -8   1   1        5.20       11.16      1.43 o
  -7   1   1      732.23      660.85     15.59 o
  -6   1   1       79.97       81.72      2.87 o
  -5   1   1        9.09       15.32      5.78 o
  -4   1   1      702.91      657.24     15.19 o
  -3   1   1     5210.22     5081.35     94.52 o
  -2   1   1       14.53       15.23      3.95 o
  -1   1   1     6703.38     6762.26    113.01 o
   0   1   1       11.26       -0.54      0.54 o
   1   1   1      557.01      613.61     10.80 o
   2   1   1     4047.28     4220.43     78.56 o
   3   1   1    11414.72    11352.16    210.49 o
   4   1   1     6787.57     6880.45    114.98 o
   5   1   1        9.47       20.38      1.06 o
   6   1   1      134.69      145.06      3.23 o
   7   1   1      170.17      135.62      5.34 o
   8   1   1      148.40      138.72      3.74 o
   9   1   1       16.90       16.55      2.23 o
  10   1   1        3.96        1.50      1.75 o
  11   1   1        0.18       -0.12      1.31 o
  12   1   1      110.06      108.33      7.18 o
  13   1   1       82.15       68.10      4.94 o
  14   1   1        6.75        9.39      2.64 o
  15   1   1       15.90       29.10      3.82 o
  16   1   1        4.70        6.57      2.52 o
  17   1   1        7.33        9.90      2.84 o
 -17   2   1       35.47       41.83      4.49 o
 -16   2   1        4.96        6.26      3.74 o
 -15   2   1       25.65       23.42      3.39 o
 -14   2   1       26.90       23.21      3.69 o
 -13   2   1        0.40        1.55      1.97 o
 -12   2   1        0.10        2.75      1.49 o
 -11   2   1      219.08      184.19     11.03 o
 -10   2   1        7.39        5.11      3.54 o
  -9   2   1     1356.84     1339.32     30.72 o
  -8   2   1      237.76      327.61      8.76 o
  -7   2   1     2479.05     2310.08     43.94 o
  -6   2   1     2577.36     2187.31     41.51 o
  -5   2   1      680.18      722.77     14.27 o
  -4   2   1      159.65      162.74      3.39 o
  -3   2   1    12703.39    12180.59    202.90 o
  -2   2   1    11276.48    11263.45    187.85 o
  -1   2   1     4745.76     5117.93    109.62 o
   0   2   1     1467.07     1480.21     27.98 o
   1   2   1     6144.07     6394.60    118.86 o
   2   2   1      697.51      730.25     12.71 o
   3   2   1      410.60      433.62      7.83 o
   4   2   1      581.55      629.05     12.54 o
   5   2   1     1658.49     1558.13     29.87 o
   6   2   1      354.51      331.54     12.78 o
   7   2   1     1995.10     1954.80     33.52 o
   8   2   1      236.49      267.25      5.58 o
   9   2   1        0.42        0.97      1.17 o
  10   2   1      193.17      173.46      9.02 o
  11   2   1       59.45       35.34      5.79 o
  12   2   1      208.86      179.87      6.24 o
  13   2   1        1.67        2.13      2.03 o
  14   2   1      258.17      226.54      9.81 o
  15   2   1       41.52       48.35      9.80 o
  16   2   1       30.38       36.95      4.34 o
  17   2   1       58.74       63.46      9.59 o
 -17   3   1        4.47        5.76      4.67 o
 -16   3   1       14.38       23.40      3.68 o
 -15   3   1       63.91       68.60      4.12 o
 -14   3   1      162.45      156.49      6.01 o
 -13   3   1       95.48      103.54      4.58 o
 -12   3   1     1064.76      970.30     32.95 o
 -11   3   1      752.13      664.64     16.55 o
 -10   3   1      145.73      147.57      5.12 o
  -9   3   1      402.60      368.56     12.90 o
  -8   3   1       50.55       44.02      2.15 o
  -7   3   1      120.63      147.75      4.05 o
  -6   3   1      394.49      491.95     10.27 o
  -5   3   1        2.83        2.23      0.84 o
  -4   3   1       28.15       41.35      1.52 o
  -3   3   1     1357.18     1254.26     21.55 o
  -2   3   1     6938.17     6912.51    129.08 o
  -1   3   1     2152.04     2322.06     43.88 o
   0   3   1     5454.47     5394.16     90.27 o
   1   3   1     1254.26     1273.36     21.85 o
   2   3   1     4411.97     4516.21     78.84 o
   3   3   1      541.22      512.63      9.31 o
   4   3   1     2338.47     2531.56     42.93 o
   5   3   1        7.14       10.49      0.87 o
   6   3   1      125.10      149.62      4.09 o
   7   3   1      721.77      725.20     14.90 o
   8   3   1      142.92      147.26      4.29 o
   9   3   1      824.07      721.64     15.16 o
  10   3   1       49.80       41.13      2.48 o
  11   3   1      311.48      264.23      6.97 o
  12   3   1      137.69      138.93      5.56 o
  13   3   1        0.11       -1.53      1.53 o
  14   3   1        0.02        1.69      2.25 o
  15   3   1        0.17        2.14      2.40 o
  16   3   1       11.72       10.79      3.00 o
 -16   4   1       12.15       14.27      5.01 o
 -15   4   1      176.41      136.96      7.13 o
 -14   4   1      259.05      201.49      8.78 o
 -13   4   1        4.00        5.12      2.41 o
 -12   4   1       68.48       47.04      3.21 o
 -11   4   1        8.36        7.50      1.58 o
 -10   4   1       70.65       61.40      2.96 o
  -9   4   1      530.95      550.57     11.96 o
  -8   4   1      431.27      368.58      8.38 o
  -7   4   1     2290.90     2161.40     42.55 o
  -6   4   1       34.13       53.67      2.08 o
  -5   4   1     3094.53     3208.55     54.34 o
  -4   4   1       67.06       96.57      2.46 o
  -3   4   1     1918.01     1972.28     37.73 o
  -2   4   1     1083.86     1110.26     21.66 o
  -1   4   1      240.29      257.84      5.77 o
   0   4   1     1070.90     1141.91     19.74 o
   1   4   1        0.01        1.82      0.60 o
   2   4   1     5114.85     4953.30     96.48 o
   3   4   1     6033.12     6532.21    109.47 o
   4   4   1       33.99       41.11      4.52 o
   5   4   1     1908.09     1844.87     47.43 o
   6   4   1     1103.23     1181.00     20.83 o
   7   4   1       47.50       36.25      2.64 o
   8   4   1        2.47       16.64      1.66 o
   9   4   1       17.61       25.83      2.49 o
  10   4   1       52.71       46.33      2.68 o
  11   4   1       23.33       30.14      3.30 o
  12   4   1      302.77      253.26      7.08 o
  13   4   1       54.95       48.33      3.52 o
  14   4   1      223.27      236.16     14.69 o
  15   4   1       45.87       57.55      7.37 o
  16   4   1        0.22        0.04      3.27 o
 -16   5   1       21.05       29.37      4.30 o
 -15   5   1       77.72       82.78      6.03 o
 -14   5   1       88.66       84.09      5.83 o
 -13   5   1        2.31        3.38      2.40 o
 -12   5   1      579.95      543.72     17.51 o
 -11   5   1      222.15      173.80      6.51 o
 -10   5   1      294.16      270.46      8.31 o
  -9   5   1     1166.53     1026.68     24.32 o
  -8   5   1     1150.34     1152.56     32.58 o
  -7   5   1       22.71       28.15      2.00 o
  -6   5   1       56.27       44.83      2.27 o
  -5   5   1        4.71        8.42      1.89 o
  -4   5   1     1757.03     1720.09     33.36 o
  -3   5   1        2.41        7.30      1.71 o
  -2   5   1     3748.68     3993.17     75.34 o
  -1   5   1     6060.17     5884.86    110.29 o
   0   5   1     3129.57     3419.03     52.42 o
   1   5   1     1319.72     1356.55     23.58 o
   2   5   1     2577.27     2360.76     40.30 o
   3   5   1        5.79        0.22      0.71 o
   4   5   1        1.96       17.48      1.24 o
   5   5   1        8.11       12.60      2.50 o
   6   5   1       20.45       26.53      1.54 o
   7   5   1        0.10        0.95      1.60 o
   8   5   1        0.52        2.85      1.25 o
   9   5   1     1067.19      962.62     23.06 o
  10   5   1       34.39       39.35      3.16 o
  11   5   1       57.22       55.91      3.76 o
  12   5   1       77.16       78.87      4.52 o
  13   5   1       14.83       11.79      2.51 o
  14   5   1       17.89       23.64      3.72 o
  15   5   1        9.40       10.67      4.29 o
 -15   6   1        0.01        5.55      2.78 o
 -14   6   1        4.10        2.70      2.59 o
 -13   6   1       25.96       27.75      3.29 o
 -12   6   1       77.06       69.52      4.34 o
 -11   6   1       46.68       52.72      3.70 o
 -10   6   1      116.89      104.91      5.73 o
  -9   6   1      390.86      348.97     10.06 o
  -8   6   1       83.48       70.84      3.78 o
  -7   6   1      363.47      339.05      8.18 o
  -6   6   1      373.47      356.39      9.81 o
  -5   6   1     2892.33     2919.83     96.45 o
  -4   6   1        2.99        7.51      1.35 o
  -3   6   1      101.05      126.38      3.80 o
  -2   6   1      267.38      234.15      5.77 o
  -1   6   1      406.22      434.52      9.48 o
   0   6   1        3.33        5.96      1.01 o
   1   6   1       67.40       64.21      1.97 o
   2   6   1      744.56      715.54     14.80 o
   3   6   1      780.93      756.17     15.64 o
   4   6   1      515.07      495.68     10.86 o
   5   6   1       68.39       77.20      3.04 o
   6   6   1     1289.62     1193.66     27.75 o
   7   6   1      180.63      182.46      8.98 o
   8   6   1      340.32      318.23      9.35 o
   9   6   1      200.11      214.09      7.12 o
  10   6   1      334.21      336.51     10.05 o
  11   6   1       39.46       45.49      3.57 o
  12   6   1       12.65       17.10      2.64 o
  13   6   1       55.73       54.19      4.70 o
  14   6   1       32.28       30.86      5.05 o
 -14   7   1       67.05       79.53      5.13 o
 -13   7   1      117.16      121.71      5.78 o
 -12   7   1       52.06       54.16      4.11 o
 -11   7   1       44.22       51.95      5.37 o
 -10   7   1       85.52       91.03      4.73 o
  -9   7   1       16.33       16.18      2.38 o
  -8   7   1      514.31      501.76     17.17 o
  -7   7   1      228.76      193.70      8.65 o
  -6   7   1       30.21       36.10      2.42 o
  -5   7   1      154.53      114.90      3.95 o
  -4   7   1      230.76      228.93      6.07 o
  -3   7   1      896.47      871.24     21.00 o
  -2   7   1      555.17      431.37     17.10 o
  -1   7   1       11.19       14.00      1.79 o
   0   7   1      752.54      693.05     14.77 o
   1   7   1      106.02       89.66      3.47 o
   2   7   1      123.93      141.04      5.25 o
   3   7   1     1401.94     1314.67     30.60 o
   4   7   1      532.49      589.71     22.07 o
   5   7   1      684.39      567.19     21.87 o
   6   7   1       26.18       25.46      2.49 o
   7   7   1      525.48      457.16     12.40 o
   8   7   1      277.08      257.87      8.22 o
   9   7   1       17.39       13.42      2.35 o
  10   7   1       64.94       70.71      4.95 o
  11   7   1       34.01       33.32      3.69 o
  12   7   1       29.38       39.40      3.67 o
  13   7   1       22.24       19.90      2.98 o
 -12   8   1        6.17        8.04      3.29 o
 -11   8   1       65.77       61.51      6.57 o
 -10   8   1       67.87       75.69      4.73 o
  -9   8   1      186.56      171.91      6.50 o
  -8   8   1      161.85      132.28     10.15 o
  -7   8   1       18.83       15.76      3.11 o
  -6   8   1       11.95        6.80      2.36 o
  -5   8   1      384.98      354.37     15.54 o
  -4   8   1       36.06       35.36      4.75 o
  -3   8   1      649.24      608.76     15.74 o
  -2   8   1        4.38        2.83      3.28 o
  -1   8   1      436.52      383.80      9.37 o
   0   8   1       13.05        6.04      1.66 o
   1   8   1        2.16        2.39      1.58 o
   2   8   1      850.38      775.94     23.89 o
   3   8   1       26.64       29.09      5.55 o
   4   8   1        1.79        3.22      2.45 o
   5   8   1      229.80      240.15      9.90 o
   6   8   1       76.18       89.96      5.63 o
   7   8   1      174.69      153.45      7.69 o
   8   8   1       79.92       94.30      7.61 o
   9   8   1        0.25        1.48      2.39 o
  10   8   1        4.84        5.93      2.80 o
  11   8   1        7.15        5.17      2.88 o
  12   8   1       27.28       36.33      7.73 o
 -10   9   1       33.07       39.53      4.86 o
  -9   9   1       88.11      106.67      6.76 o
  -8   9   1        1.28        2.04      2.37 o
  -7   9   1       13.67       14.25      2.97 o
  -6   9   1       76.93       77.02      5.57 o
  -5   9   1        7.18        8.30      2.71 o
  -4   9   1       13.60       17.95      2.89 o
  -3   9   1       24.44       23.68      2.43 o
  -2   9   1       46.71       52.04      3.26 o
  -1   9   1       69.02       45.78      3.14 o
   0   9   1      405.57      394.33     10.46 o
   1   9   1       19.08       22.79      2.52 o
   2   9   1      327.56      306.68     11.67 o
   3   9   1       18.67       24.70      3.76 o
   4   9   1       91.13      121.39      6.82 o
   5   9   1      121.15      123.71      6.94 o
   6   9   1        0.46        1.76      2.35 o
   7   9   1        1.62        3.44      2.52 o
   8   9   1       43.77       55.15      9.38 o
   9   9   1        2.29        2.88      4.21 o
  10   9   1      143.89      142.31     10.72 o
  -8  10   1       37.95       43.07      8.30 o
  -7  10   1       37.65       41.56      4.80 o
  -6  10   1        0.06        2.02      2.45 o
  -5  10   1       22.36       19.21      3.48 o
  -4  10   1       13.70       13.68      2.53 o
  -3  10   1        2.03        1.44      1.75 o
  -2  10   1       73.57       74.03      4.02 o
  -1  10   1        3.31        4.87      2.14 o
   0  10   1        2.08        4.44      2.14 o
   1  10   1      106.67      106.83      5.19 o
   2  10   1        6.75        3.68      2.68 o
   3  10   1      188.26      160.81     16.04 o
   4  10   1        2.11        1.06      3.91 o
   5  10   1        0.07       -2.25      2.25 o
   6  10   1        0.53        4.54      3.63 o
   7  10   1       16.78       23.58      3.95 o
  -4  11   1       78.70       77.94      9.11 o
  -3  11   1      133.00      162.48      8.66 o
  -2  11   1       67.06       67.04      4.86 o
  -1  11   1       43.09       48.91      4.22 o
   0  11   1       17.47       26.09      3.30 o
   1  11   1       15.94       18.74      3.94 o
   2  11   1        0.06       -2.33      2.47 o
   3  11   1       86.57      115.65      7.47 o
 -18   0   2       40.41       46.66      6.68 o
 -17   0   2       76.53       73.76      7.74 o
 -16   0   2        0.04        4.10      3.49 o
 -15   0   2        2.30        4.14      3.42 o
 -14   0   2      573.51      552.91     25.05 o
 -13   0   2      508.17      492.24     15.79 o
 -12   0   2     1319.72     1190.98     34.13 o
 -11   0   2      338.95      337.36     11.26 o
 -10   0   2     2926.16     3003.96     82.05 o
  -9   0   2      574.26      570.37     17.14 o
  -8   0   2      361.84      388.66     16.92 o
  -7   0   2     3489.49     3707.90    140.61 o
  -6   0   2     5816.96     5950.09    223.94 o
  -5   0   2     2560.73     2485.04     94.40 o
  -4   0   2     6699.65     7651.80    287.04 o
  -3   0   2    27227.08    26836.47   1008.36 o
  -2   0   2     6819.18     6910.06    259.41 o
  -1   0   2     6692.75     6445.27    242.02 o
   0   0   2    39760.68    36302.44    967.81 o
   1   0   2     4261.41     4161.48     89.04 o
   2   0   2     7814.44     7904.53    168.74 o
   3   0   2     2049.70     1948.82     42.23 o
   4   0   2     4570.94     4471.33     96.02 o
   5   0   2     1296.70     1462.43     32.09 o
   6   0   2     1336.82     1553.43     42.66 o
   8   0   2      123.51       69.82      4.40 o
  10   0   2      797.18      733.06     31.48 o
  11   0   2      338.11      313.09     16.02 o
  12   0   2      303.89      243.24     13.71 o
  13   0   2       61.80       69.32      7.06 o
  14   0   2       88.13       86.67      8.13 o
  15   0   2        9.55        5.39      3.64 o
  16   0   2       57.97       69.51      7.97 o
  17   0   2       56.49       78.77      8.73 o
 -18   1   2        4.07        8.83      2.83 o
 -17   1   2      111.29      112.05      6.36 o
 -16   1   2      112.35       93.50      7.21 o
 -15   1   2        7.70       10.50      4.29 o
 -14   1   2       10.21       18.01      2.32 o
 -13   1   2       15.31       12.04      2.56 o
 -12   1   2       15.39       13.26      4.96 o
 -11   1   2      211.70      257.91      6.50 o
 -10   1   2      147.26      115.74      4.25 o
  -9   1   2     1906.64     1843.26     41.57 o
  -8   1   2      843.66      922.17     21.47 o
  -7   1   2      629.44      580.80     13.91 o
  -6   1   2      760.33      710.37     16.55 o
  -5   1   2     4830.43     5079.91    111.02 o
  -4   1   2       34.99       17.88      1.71 o
  -3   1   2      223.23      240.16      7.17 o
  -2   1   2     1199.13     1207.73     26.88 o
  -1   1   2      787.35      602.27     16.80 o
   0   1   2     4349.22     4313.04     94.12 o
   1   1   2        7.10        8.39      0.88 o
   2   1   2    18743.00    18991.66    351.99 o
   3   1   2    12369.01    12513.81    231.99 o
   4   1   2      342.69      320.99      6.81 o
   5   1   2       61.71       43.66      1.92 o
   6   1   2       81.91       88.48      2.52 o
   7   1   2      687.11      602.88     11.04 o
   9   1   2        0.19        1.40      1.66 o
  10   1   2      636.64      658.50     16.33 o
  11   1   2       11.80       10.97      2.43 o
  12   1   2       28.18       33.24      3.66 o
  13   1   2      127.69      132.55     16.88 o
  14   1   2      123.95      114.63      6.51 o
  15   1   2       59.95       71.55      5.52 o
  16   1   2        2.29        3.47      2.30 o
 -17   2   2       21.08       24.25      3.71 o
 -16   2   2        2.97        3.44      2.25 o
 -15   2   2       19.68       22.47      2.60 o
 -14   2   2      607.28      599.66     15.56 o
 -13   2   2      226.53      193.78      6.50 o
 -12   2   2      143.03      141.26      5.19 o
 -11   2   2      321.13      294.15      8.52 o
 -10   2   2      150.13      163.96      5.43 o
  -9   2   2        1.50        5.41      1.42 o
  -8   2   2     5467.51     5865.07    147.40 o
  -7   2   2       33.93       17.99      2.89 o
  -6   2   2      855.13      845.54     19.51 o
  -5   2   2      237.06      331.60     19.16 o
  -4   2   2     2266.99     2209.06     37.46 o
  -3   2   2     1513.60     1480.12     28.06 o
  -2   2   2       44.21       54.52      1.99 o
  -1   2   2     5190.00     5121.69     85.66 o
   0   2   2     7164.34     7052.81    117.82 o
   1   2   2      797.54      840.03     14.60 o
   2   2   2     9025.56     9372.88    156.44 o
   3   2   2     2043.16     2174.04     36.90 o
   4   2   2     1880.84     2135.11     40.50 o
   5   2   2       19.24       25.66      2.13 o
   6   2   2     2195.07     2416.41     45.98 o
   7   2   2      719.10      746.86     45.33 o
   8   2   2       38.10       28.65      1.93 o
   9   2   2       38.19       42.91      3.19 o
  10   2   2        4.73        5.20      1.92 o
  11   2   2       88.04      103.34      4.40 o
  12   2   2       89.83       90.12      5.38 o
  13   2   2       15.78       14.65      4.14 o
  14   2   2        7.41       14.87      3.07 o
  15   2   2        4.31        9.36      3.36 o
  16   2   2       24.46       19.85      3.49 o
 -17   3   2       61.46       65.03      7.78 o
 -16   3   2       36.06       40.93      3.46 o
 -15   3   2       21.30       32.72      3.03 o
 -14   3   2       32.45       35.79      3.07 o
 -13   3   2        4.05        4.24      2.22 o
 -12   3   2        0.73        8.30      1.86 o
 -11   3   2        4.81        5.60      4.72 o
 -10   3   2      896.08      914.98     21.76 o
  -9   3   2      234.93      237.77     16.46 o
  -8   3   2        1.38        4.46      2.16 o
  -7   3   2      694.53      790.06     25.40 o
  -6   3   2      654.07      621.54     12.65 o
  -5   3   2     3600.19     3587.51     60.53 o
  -4   3   2     3058.32     3513.36    136.69 o
  -3   3   2      440.09      445.47     10.58 o
  -2   3   2     2488.39     2339.16     44.30 o
  -1   3   2     1611.57     1450.90     27.80 o
   0   3   2     4073.98     3964.35     74.29 o
   1   3   2       21.03       30.62      1.26 o
   2   3   2     3952.80     4209.99     70.80 o
   3   3   2     6481.01     6904.27    115.58 o
   4   3   2        0.16        4.31      1.00 o
   5   3   2        5.40       15.80      2.31 o
   6   3   2     4814.33     4964.74     93.18 o
   7   3   2      899.86      964.76     19.46 o
   8   3   2      224.80      194.93      6.75 o
   9   3   2        1.48        3.80      1.22 o
  10   3   2       96.74       75.16      4.32 o
  11   3   2      237.38      223.83      6.30 o
  12   3   2        0.16        2.71      1.70 o
  13   3   2        2.64        3.02      2.28 o
  14   3   2      372.71      398.26     25.38 o
  15   3   2       26.81       36.93      4.54 o
  16   3   2       11.35       11.97      3.22 o
 -17   4   2        8.25       16.51      5.39 o
 -16   4   2        1.42        0.48      2.23 o
 -15   4   2       94.74       96.37      6.01 o
 -14   4   2       11.16       23.34      3.58 o
 -13   4   2       46.76       54.05      4.48 o
 -12   4   2       80.78       96.77      5.52 o
 -11   4   2       18.58       44.52      4.47 o
 -10   4   2       89.34      111.47      7.30 o
  -9   4   2      296.31      238.96      6.12 o
  -8   4   2      457.15      451.44     10.20 o
  -7   4   2     2394.54     2534.01     43.39 o
  -6   4   2       31.02       15.08      1.13 o
  -5   4   2       90.70       77.35     11.44 o
  -4   4   2      448.38      391.04      9.70 o
  -3   4   2      697.45      728.27     23.32 o
  -2   4   2       57.11       82.31      2.94 o
  -1   4   2       28.78       13.64      1.11 o
   0   4   2      421.51      338.87      6.43 o
   1   4   2      575.61      471.29      8.80 o
   2   4   2      686.25      799.63     14.31 o
   3   4   2     2400.67     2584.98     44.03 o
   4   4   2      669.37      565.05     10.51 o
   5   4   2        9.94       12.55      1.32 o
   6   4   2      114.49       87.37      4.33 o
   7   4   2      632.37      627.54     13.38 o
   8   4   2      160.03      153.49      5.35 o
   9   4   2       97.42       73.56      4.91 o
  10   4   2      140.95      148.12      4.81 o
  11   4   2        1.59        0.49      1.41 o
  12   4   2      251.90      218.47     10.15 o
  13   4   2        0.11        2.90      1.61 o
  14   4   2        0.00        1.23      2.33 o
  15   4   2        2.66        4.23      2.56 o
 -16   5   2        7.45        5.43      2.95 o
 -15   5   2        0.29       -1.33      2.33 o
 -14   5   2        0.52        0.75      2.24 o
 -13   5   2       68.61       61.60      4.92 o
 -12   5   2      250.00      208.69      8.91 o
 -11   5   2        2.03        1.01      1.68 o
 -10   5   2      515.05      510.53     13.50 o
  -9   5   2      151.12      141.37      5.47 o
  -8   5   2       22.07       28.53      2.17 o
  -7   5   2       24.38       29.82      2.08 o
  -6   5   2      113.82      116.02     10.11 o
  -5   5   2      119.19      130.72      3.88 o
  -4   5   2      145.69      158.03     10.35 o
  -3   5   2      606.81      598.90     12.49 o
  -2   5   2      153.76      163.05      4.28 o
  -1   5   2     1622.11     1869.37     35.96 o
   0   5   2       69.51      104.86      5.64 o
   1   5   2      312.35      339.18      6.12 o
   2   5   2        0.07        2.32      0.77 o
   3   5   2      263.68      274.99      5.75 o
   4   5   2        4.24        9.44      4.47 o
   5   5   2      559.71      549.01     16.07 o
   6   5   2        1.74        0.81      1.04 o
   7   5   2       13.12        6.86      1.40 o
   8   5   2      317.52      308.82      7.72 o
   9   5   2      256.55      262.09      7.20 o
  10   5   2       37.87       34.95      3.47 o
  11   5   2        0.16        3.29      1.86 o
  12   5   2       15.75       22.21      5.14 o
  13   5   2       61.78       57.44      4.10 o
  14   5   2        8.23       14.98      4.78 o
  15   5   2        0.33        1.29      3.83 o
 -15   6   2        3.98        7.04      2.96 o
 -14   6   2       39.31       23.48      3.89 o
 -13   6   2       13.37        9.02      2.83 o
 -12   6   2       12.28       10.17      2.32 o
 -11   6   2        8.69       18.35      5.41 o
 -10   6   2       51.83       44.84      3.34 o
  -9   6   2       47.49       53.19      3.47 o
  -8   6   2       59.86       62.51      4.04 o
  -7   6   2      194.53      188.84      5.42 o
  -6   6   2      132.34      150.84      4.58 o
  -5   6   2      171.79      148.74      4.55 o
  -4   6   2      213.02      266.37      6.57 o
  -3   6   2        0.23        3.17      3.47 o
  -2   6   2      105.46      125.91      3.75 o
  -1   6   2        0.32       11.53      1.31 o
   0   6   2      313.18      262.45      5.75 o
   1   6   2       42.72       38.82      2.68 o
   2   6   2      519.73      548.48     12.28 o
   3   6   2      226.25      228.10      5.60 o
   4   6   2       92.16       97.43      3.40 o
   5   6   2      140.19      138.34      5.60 o
   6   6   2      556.15      505.23     13.20 o
   7   6   2      137.14      121.19      4.93 o
   8   6   2       75.56       66.06      3.82 o
   9   6   2       99.29      105.21      4.81 o
  10   6   2      207.53      192.93      6.95 o
  11   6   2       24.54       29.10      3.10 o
  12   6   2        0.76       -2.02      2.20 o
  13   6   2        0.30        4.02      2.07 o
  14   6   2        1.85        1.15      1.97 o
 -14   7   2       12.48       10.60      4.29 o
 -13   7   2       23.34       20.24      3.05 o
 -12   7   2        2.62        1.83      1.95 o
 -11   7   2       37.67       36.51      3.40 o
 -10   7   2       30.55       32.01      3.15 o
  -9   7   2      103.32       80.71      4.22 o
  -8   7   2        0.64       -0.90      1.60 o
  -7   7   2       46.19       34.72      2.75 o
  -6   7   2       42.38       52.51      3.90 o
  -5   7   2        1.74        2.73      4.18 o
  -4   7   2       94.33      123.37     20.88 o
  -3   7   2        7.10        9.51      1.44 o
  -2   7   2       79.61       57.81      3.70 o
  -1   7   2        9.24        3.59      2.03 o
   0   7   2      371.59      339.36      8.25 o
   1   7   2        5.56        1.46      1.21 o
   2   7   2      119.01      153.89      4.73 o
   3   7   2     1331.07     1420.91     43.37 o
   4   7   2      104.85      116.20     17.14 o
   5   7   2       97.56      129.35      6.70 o
   6   7   2      112.56      127.61     13.23 o
   7   7   2        0.84       -0.24      1.61 o
   8   7   2       68.94       55.02      3.68 o
   9   7   2        4.04        6.58      3.73 o
  10   7   2       16.29       12.57      2.34 o
  11   7   2       15.89       21.05      2.88 o
  12   7   2        0.06        0.71      1.93 o
  13   7   2        3.85        5.12      2.35 o
 -12   8   2      110.71      108.70      5.59 o
 -11   8   2       87.97       81.84      6.58 o
 -10   8   2       60.32       45.20      3.67 o
  -9   8   2       88.98       74.89      4.33 o
  -8   8   2        1.87        4.33      1.89 o
  -7   8   2      124.37      114.82      6.23 o
  -6   8   2       31.89       39.86      5.26 o
  -5   8   2       68.74       80.82      4.14 o
  -4   8   2       27.14       24.06      2.61 o
  -3   8   2      177.22      197.11      6.72 o
  -2   8   2      326.73      329.79      8.38 o
  -1   8   2       28.38       34.23      2.68 o
   0   8   2      270.03      235.84      6.64 o
   1   8   2      275.99      301.71      7.85 o
   2   8   2      344.84      329.34      9.80 o
   3   8   2       24.12       22.84      3.52 o
   4   8   2      149.08      112.47      6.36 o
   5   8   2        0.17        2.14      2.94 o
   6   8   2       33.30       34.81      4.08 o
   7   8   2       51.80       66.24      5.50 o
   8   8   2       11.84       17.82      3.43 o
   9   8   2        3.80        4.14      2.60 o
  10   8   2       10.24       13.57      3.41 o
  11   8   2       76.23       68.42      6.01 o
 -11   9   2       46.58       32.00      9.55 o
 -10   9   2        0.01        6.76      3.80 o
  -9   9   2      132.39      134.68      7.48 o
  -8   9   2      141.47      130.03     11.56 o
  -7   9   2        6.86       13.81      3.07 o
  -6   9   2      185.50      177.85      9.30 o
  -5   9   2       86.92       76.61      7.52 o
  -4   9   2      253.54      204.34     10.14 o
  -3   9   2       68.84       66.77      4.02 o
  -2   9   2        0.66        0.32      1.47 o
  -1   9   2      221.75      201.37      7.80 o
   0   9   2      246.43      238.43      8.12 o
   1   9   2        1.49        5.09      2.07 o
   2   9   2      703.44      685.50     22.17 o
   3   9   2       45.29       56.85      5.24 o
   4   9   2      419.98      381.18     26.58 o
   5   9   2       12.35       29.06      4.31 o
   6   9   2       68.26       60.32      5.46 o
   7   9   2       88.51       78.22      6.15 o
   8   9   2       18.58       28.05      4.29 o
   9   9   2       11.44       12.81      3.46 o
  -8  10   2       51.54       65.55      5.69 o
  -7  10   2       15.90       21.14      3.74 o
  -6  10   2       31.47       56.83      5.73 o
  -5  10   2      109.11      102.96      9.91 o
  -4  10   2       49.88       45.59      4.00 o
  -3  10   2       40.15       49.58      6.80 o
  -2  10   2      156.02      165.45     14.24 o
  -1  10   2       60.05       67.22      4.59 o
   0  10   2       28.31       26.67      3.22 o
   1  10   2      181.80      199.25      9.39 o
   2  10   2        9.13       10.51      2.95 o
   3  10   2       12.80       39.80      4.77 o
   4  10   2      211.78      230.82     29.69 o
   5  10   2       32.81       35.15     10.55 o
   6  10   2       62.08       79.76      6.51 o
   7  10   2       11.68        5.25      2.85 o
  -3  11   2       37.53       44.52      4.29 o
  -2  11   2       12.33       17.77      3.30 o
  -1  11   2      125.01      161.07      7.02 o
   0  11   2       24.52       22.12      3.94 o
   1  11   2       76.81       75.99      7.76 o
   2  11   2       91.84      109.99      7.39 o
 -18   1   3        8.88        8.74      3.00 o
 -17   1   3        0.06        1.60      2.65 o
 -16   1   3      117.17      122.35      6.66 o
 -15   1   3       70.55       61.72      3.80 o
 -14   1   3       53.93       56.96      4.64 o
 -13   1   3       24.08       22.11      2.05 o
 -12   1   3        1.02       -1.37      1.37 o
 -11   1   3       22.62       25.82      2.32 o
 -10   1   3       29.96       25.77      2.86 o
  -9   1   3       11.50        3.23      2.35 o
  -8   1   3      309.80      411.66     10.51 o
  -7   1   3      938.20      884.10     24.93 o
  -6   1   3      200.65      192.86      6.49 o
  -5   1   3      235.93      347.34     10.48 o
  -4   1   3      150.37       82.45      3.42 o
  -3   1   3      643.63      648.05     18.30 o
  -2   1   3     1756.46     1641.39     45.00 o
  -1   1   3      461.41      448.17     10.71 o
   0   1   3      792.10      778.39     17.97 o
   1   1   3      362.19      386.79      7.02 o
   2   1   3     1126.11     1026.35     17.54 o
   3   1   3      672.04      620.45     12.43 o
   4   1   3       19.05       10.05      1.23 o
   5   1   3       18.54        6.72      1.37 o
   6   1   3      234.24      294.22      5.86 o
   7   1   3      595.13      567.11     10.52 o
   8   1   3       78.78      105.74      3.44 o
   9   1   3      233.86      288.58      7.10 o
  10   1   3        4.27       -2.36      3.28 o
  11   1   3      149.44      146.23     12.11 o
  12   1   3       47.97       56.16      4.67 o
  13   1   3        5.43        6.58      2.44 o
  14   1   3       22.48       30.61      3.94 o
  15   1   3        2.46        5.54      2.64 o
  16   1   3       25.08       29.87      4.29 o
 -18   2   3        3.25        4.45      2.72 o
 -17   2   3        6.59        3.82      2.78 o
 -16   2   3        3.02        3.32      3.12 o
 -15   2   3        4.21        2.03      1.77 o
 -14   2   3       41.18       38.39      3.08 o
 -13   2   3       65.73       57.87      3.44 o
 -12   2   3      165.34      185.92      7.18 o
 -11   2   3      418.87      366.82      9.99 o
 -10   2   3       50.70       58.44     10.07 o
  -9   2   3     2125.80     2250.66     50.53 o
  -8   2   3       15.17       52.12      4.71 o
  -7   2   3      381.69      536.26     65.10 o
  -6   2   3      843.39      697.01     16.41 o
  -5   2   3     1922.97     2008.02     44.72 o
  -4   2   3       13.60       28.29      1.59 o
  -3   2   3       33.69       49.19      2.04 o
  -2   2   3      106.51      127.52      8.49 o
  -1   2   3     5208.72     5108.04     96.96 o
   0   2   3      785.47      770.59     15.37 o
   1   2   3     1943.04     1844.06     31.48 o
   2   2   3     2995.83     3066.63     51.76 o
   3   2   3     3998.65     4546.73     76.46 o
   4   2   3      694.94      724.04     14.62 o
   5   2   3     7418.55     7542.29    140.71 o
   6   2   3     1509.52     1746.75     33.77 o
   7   2   3      649.95      635.59     25.72 o
   8   2   3       71.51       67.26      2.78 o
   9   2   3      502.76      448.81     10.21 o
  10   2   3        1.78       10.90      1.98 o
  11   2   3      140.67      143.35      5.60 o
  12   2   3      104.31       88.76      5.44 o
  13   2   3       10.56        6.07      2.46 o
  14   2   3       14.41       20.04      3.53 o
  15   2   3        0.47        2.67      2.56 o
  16   2   3       12.84       22.73      3.78 o
 -17   3   3       63.71       70.66      9.87 o
 -16   3   3       29.85       30.14      3.98 o
 -15   3   3       70.57       69.11      4.04 o
 -14   3   3      188.77      181.75      6.52 o
 -13   3   3        7.89        9.54      2.02 o
 -12   3   3      625.40      550.63     14.28 o
 -11   3   3      127.91      133.32      7.75 o
 -10   3   3       23.24       19.82      2.15 o
  -9   3   3       10.68       10.79      3.14 o
  -8   3   3       84.99       85.40      3.80 o
  -7   3   3       40.34       65.33      9.52 o
  -6   3   3      294.56      379.60      9.54 o
  -5   3   3      192.50      269.10      8.40 o
  -4   3   3      278.61      392.44      7.43 o
  -3   3   3      246.41      259.26      5.13 o
  -2   3   3     2193.98     2123.26     40.40 o
  -1   3   3       85.30       83.24      3.34 o
   0   3   3     1688.99     1792.68     30.53 o
   1   3   3      656.36      627.48     10.21 o
   2   3   3      886.99     1088.07     19.06 o
   3   3   3      223.79      258.84      5.27 o
   4   3   3      509.70      591.34     10.87 o
   5   3   3      404.48      355.43      8.07 o
   6   3   3       25.40       34.51      2.04 o
   7   3   3      126.24      165.22      4.75 o
   8   3   3       89.84       84.99      3.30 o
   9   3   3      771.09      769.59     16.32 o
  10   3   3       41.25       59.64      8.38 o
  11   3   3       26.37       29.77      2.42 o
  12   3   3        0.40        5.05      1.73 o
  13   3   3        7.58        7.47      2.63 o
  14   3   3       13.44       21.54      3.63 o
  15   3   3       41.36       39.89      4.68 o
 -17   4   3       73.30       54.20      5.18 o
 -16   4   3        8.63        7.40      3.47 o
 -15   4   3        2.12        0.78      2.92 o
 -14   4   3        1.75        8.67      2.57 o
 -13   4   3      390.48      353.96     12.87 o
 -12   4   3      544.49      466.57     15.71 o
 -11   4   3       35.11       41.23      6.59 o
 -10   4   3      505.18      502.55     12.90 o
  -9   4   3      610.03      545.69     13.67 o
  -8   4   3       53.74       68.33      2.75 o
  -7   4   3     1461.73     1489.03     26.03 o
  -6   4   3       46.22       33.58      1.61 o
  -5   4   3        2.79        3.57      2.16 o
  -4   4   3       97.73      129.01      6.38 o
  -3   4   3      280.05      354.58      6.90 o
  -2   4   3      354.92      308.76      6.65 o
  -1   4   3     6174.97     6993.56    117.14 o
   0   4   3     2286.50     2243.96     42.60 o
   1   4   3     2514.99     2654.27     40.88 o
   2   4   3     1315.80     1276.49     22.39 o
   3   4   3     2338.66     2538.00     43.33 o
   4   4   3       53.21       51.44      2.43 o
   5   4   3       45.23       41.68      4.71 o
   6   4   3      112.81       71.57      6.69 o
   7   4   3       27.14       23.48      2.75 o
   8   4   3      180.05      191.16      5.50 o
   9   4   3      318.16      252.10      6.81 o
  10   4   3      228.31      237.39      7.68 o
  11   4   3       87.57       85.49      3.83 o
  12   4   3      275.16      281.28      7.82 o
  13   4   3      108.07      118.82      8.40 o
  14   4   3       52.10       58.76      8.54 o
  15   4   3        1.33        4.92      2.85 o
 -16   5   3        8.80        8.38      3.32 o
 -15   5   3       57.96       50.96      4.98 o
 -14   5   3       81.66       85.96      6.07 o
 -13   5   3       57.89       58.54      4.96 o
 -12   5   3      446.56      370.03     13.36 o
 -11   5   3      191.47      173.77      7.76 o
 -10   5   3      471.42      455.98     15.32 o
  -9   5   3       33.90       41.39      3.08 o
  -8   5   3      228.57      259.45     10.57 o
  -7   5   3      118.96      124.08      4.83 o
  -6   5   3      995.45      970.21     19.73 o
  -5   5   3      441.07      371.39     11.39 o
  -4   5   3      203.37      154.19      4.31 o
  -3   5   3     2269.10     2118.09     40.75 o
  -2   5   3       53.57       81.17      3.18 o
  -1   5   3      140.11      161.84      3.65 o
   0   5   3     1378.68     1303.82     20.71 o
   1   5   3      308.19      304.54     16.32 o
   2   5   3      417.65      392.83      7.81 o
   3   5   3       23.02       18.10      1.52 o
   4   5   3      407.56      374.26     21.36 o
   5   5   3      913.57      918.32     18.84 o
   6   5   3       18.06       31.28      2.18 o
   7   5   3       82.66      101.64      3.77 o
   8   5   3      223.12      243.40      6.66 o
   9   5   3      257.12      212.03      6.14 o
  10   5   3        0.14        9.00      1.92 o
  11   5   3        8.82        5.09      1.68 o
  12   5   3       53.77       57.73      4.07 o
  13   5   3        1.38        8.81      2.79 o
  14   5   3       10.06       10.41      2.95 o
 -15   6   3        0.11        1.40      2.42 o
 -14   6   3        7.55        9.77      3.05 o
 -13   6   3        0.02        1.50      4.25 o
 -12   6   3       39.04       46.73      8.77 o
 -11   6   3      126.12      116.98      8.90 o
 -10   6   3      227.23      241.51      7.91 o
  -9   6   3      305.34      255.43      6.96 o
  -8   6   3     1248.36     1178.87     24.08 o
  -7   6   3      534.62      552.48     12.31 o
  -6   6   3      512.63      549.84     12.15 o
  -5   6   3     1625.64     1654.01     44.65 o
  -4   6   3      350.90      387.00      9.89 o
  -3   6   3       38.74       46.26      3.26 o
  -2   6   3      336.83      302.90      7.16 o
  -1   6   3       17.54       27.11      1.79 o
   0   6   3     1003.48      931.42     16.84 o
   1   6   3     1947.53     1786.48     30.93 o
   2   6   3      434.09      399.76      9.07 o
   3   6   3      464.92      506.41     24.27 o
   4   6   3      222.58      250.47      9.65 o
   5   6   3       34.45       35.08      2.95 o
   6   6   3      404.64      424.15     11.96 o
   7   6   3       31.23       18.44      2.36 o
   8   6   3      468.82      470.24     16.11 o
   9   6   3       43.18       46.09      7.19 o
  10   6   3       46.15       42.60      3.48 o
  11   6   3       22.40       21.90      3.40 o
  12   6   3       86.27       89.69      5.11 o
  13   6   3       16.20       20.90      3.05 o
 -14   7   3      109.50      116.51      7.02 o
 -13   7   3       69.38       65.46      9.00 o
 -12   7   3        0.28       -0.92      1.84 o
 -11   7   3       21.63       42.14      4.61 o
 -10   7   3       83.07       95.27      4.74 o
  -9   7   3        5.21       11.75      3.19 o
  -8   7   3      103.32      106.35      4.09 o
  -7   7   3       82.93      104.21      4.90 o
  -6   7   3      218.50      209.80      5.93 o
  -5   7   3      153.04      149.59      4.68 o
  -4   7   3      237.04      191.36      9.57 o
  -3   7   3      906.23      862.68     17.87 o
  -2   7   3      864.85      788.98     16.38 o
  -1   7   3       54.79       44.81      2.23 o
   0   7   3        7.48       15.49      4.33 o
   1   7   3       29.93       29.88      5.31 o
   2   7   3       23.82       11.42      2.06 o
   3   7   3       25.70       19.78      3.19 o
   4   7   3      133.29      119.00      6.44 o
   5   7   3      951.76      842.80     25.85 o
   6   7   3       69.97       62.74      5.10 o
   7   7   3       23.40       32.25      4.31 o
   8   7   3        9.41       13.07      2.24 o
   9   7   3       53.60       57.86      5.95 o
  10   7   3        0.02        0.42      1.74 o
  11   7   3        0.71        2.38      2.85 o
  12   7   3        0.50        3.75      2.04 o
 -12   8   3       19.91       28.07      3.41 o
 -11   8   3      268.21      254.77     12.61 o
 -10   8   3      102.02       95.32      6.65 o
  -9   8   3      142.79      140.34      5.79 o
  -8   8   3      221.82      203.41      7.12 o
  -7   8   3       84.09       90.18      5.06 o
  -6   8   3       22.33       28.43      3.18 o
  -5   8   3      779.54      716.88     18.17 o
  -4   8   3      265.28      290.33      8.75 o
  -3   8   3        4.41        2.81      1.59 o
  -2   8   3      158.29      131.78      6.56 o
  -1   8   3     1557.97     1479.26     38.63 o
   0   8   3      225.84      205.86      7.20 o
   1   8   3       10.80       13.39      3.86 o
   2   8   3      774.54      767.77     24.15 o
   3   8   3       76.49       85.18      5.81 o
   4   8   3       86.10       83.08      5.83 o
   5   8   3      289.27      271.16     11.09 o
   6   8   3       37.96       44.47      4.71 o
   7   8   3        5.21        7.44      2.55 o
   8   8   3        0.41        5.68      6.85 o
   9   8   3       85.01       87.25     16.23 o
  10   8   3      134.49      158.08     13.25 o
  11   8   3        1.71        6.52      2.97 o
 -10   9   3       13.03       12.27      3.33 o
  -9   9   3       57.19       59.45      5.26 o
  -8   9   3      113.23      116.72      7.80 o
  -7   9   3      202.36      189.87      8.58 o
  -6   9   3        0.09        4.43      2.48 o
  -5   9   3       53.37       55.51      7.55 o
  -4   9   3        1.40        0.50      2.15 o
  -3   9   3        0.05        5.04      3.44 o
  -2   9   3      568.63      575.73     15.73 o
  -1   9   3        0.97        0.29      1.87 o
   0   9   3       62.56       78.36      5.52 o
   1   9   3       49.84       65.51      5.54 o
   2   9   3      128.96      123.71      7.17 o
   3   9   3        1.97       10.54      3.04 o
   4   9   3       60.29       91.11      6.53 o
   5   9   3       58.07       55.22      5.39 o
   6   9   3       14.14       23.62      3.88 o
   7   9   3       29.10       24.94      4.05 o
   8   9   3        3.06        3.30      2.67 o
   9   9   3       60.87       72.16      6.44 o
  -8  10   3       45.68       44.49      7.59 o
  -7  10   3        3.89        7.59      4.29 o
  -6  10   3       44.20       36.03      6.57 o
  -5  10   3       76.02       72.30      9.76 o
  -4  10   3        9.11       15.60      2.74 o
  -3  10   3        7.37        9.06      2.38 o
  -2  10   3       38.09       41.67      5.38 o
  -1  10   3       73.93       66.40      4.63 o
   0  10   3        4.05        8.97      3.14 o
   1  10   3        4.66        7.54      2.80 o
   2  10   3        7.77       13.03      3.30 o
   3  10   3       95.15       71.74      6.20 o
   4  10   3       18.37       30.25      4.54 o
   5  10   3       24.10       28.81      4.51 o
   6  10   3        1.24        8.77      3.83 o
  -2  11   3       26.13       29.09      3.62 o
  -1  11   3        3.64       12.10      3.52 o
   0  11   3       22.65       23.42     11.26 o
 -18   0   4        6.46        9.53      4.71 o
 -17   0   4        0.05        1.52      3.72 o
 -16   0   4      160.91      157.17     10.74 o
 -15   0   4       24.84       30.89      3.57 o
 -14   0   4      821.31      786.21     24.18 o
 -13   0   4      279.98      236.05      9.19 o
 -12   0   4       10.38       33.13      3.39 o
 -11   0   4        4.43        1.02      2.51 o
 -10   0   4      761.27      772.16     32.09 o
  -9   0   4      331.43      260.28     12.61 o
  -8   0   4      254.39      231.96     11.24 o
  -7   0   4     1939.37     2055.29     79.26 o
  -6   0   4       17.55       11.65      2.47 o
  -5   0   4     2076.03     2446.92     93.71 o
  -4   0   4     1906.77     1669.39     64.66 o
  -3   0   4      119.50      144.03      7.56 o
  -2   0   4     1245.47     1473.16     57.29 o
  -1   0   4      189.60      126.84      6.99 o
   0   0   4     7260.78     7786.42    293.24 o
   1   0   4      118.85       50.73      2.08 o
   2   0   4      595.68      374.56     15.22 o
   3   0   4     2138.07     1961.32     42.81 o
   4   0   4      140.50       86.62      3.75 o
   5   0   4      246.77      260.16      6.80 o
   6   0   4      449.42      388.87      9.67 o
   7   0   4      377.33      364.17      9.33 o
   8   0   4       61.13       54.74      5.73 o
   9   0   4       15.84        6.61      3.27 o
  10   0   4       14.05       26.12      5.05 o
  11   0   4       23.50       18.94      4.59 o
  12   0   4      110.60      133.14     10.10 o
  13   0   4        6.71       -0.72      2.92 o
  14   0   4       93.09       98.21      9.61 o
  15   0   4        0.04        6.42      3.80 o
 -18   1   4       36.26       43.00      6.64 o
 -17   1   4       57.74       61.53      7.19 o
 -16   1   4        1.07        1.74      1.83 o
 -15   1   4      111.62       91.39      4.53 o
 -14   1   4      313.23      303.65      9.29 o
 -13   1   4       26.25       21.52      3.04 o
 -12   1   4      396.32      329.16     16.84 o
 -11   1   4     1615.21     1746.08     49.36 o
 -10   1   4      383.45      398.63     10.67 o
  -9   1   4       11.52        8.32      3.80 o
  -8   1   4     1710.77     1921.16     52.61 o
  -7   1   4     2026.31     2292.15     62.29 o
  -6   1   4     1133.71     1206.05     33.51 o
  -5   1   4     5480.75     6009.17    160.25 o
  -4   1   4     4536.49     4810.92    128.60 o
  -3   1   4     2130.85     2087.65     56.71 o
  -2   1   4      826.41      936.33     26.49 o
  -1   1   4      140.78      105.09      3.52 o
   0   1   4     7411.68     7193.77    157.14 o
   1   1   4      156.15      196.61      4.00 o
   2   1   4     2036.03     1981.35     33.35 o
   3   1   4     2091.07     2064.39     34.79 o
   4   1   4      375.48      466.53      9.89 o
   5   1   4       71.35       62.87      2.41 o
   6   1   4      230.55      240.59      5.32 o
   7   1   4      458.89      485.96     10.61 o
   8   1   4       14.33       24.70      1.83 o
   9   1   4        3.94        3.69      1.55 o
  10   1   4      203.59      185.74      8.23 o
  11   1   4        1.40        3.70      2.13 o
  12   1   4       42.83       55.79      4.98 o
  13   1   4       37.23       49.25      4.76 o
  14   1   4       33.36       44.38      4.94 o
  15   1   4        5.05       10.76      3.09 o
 -18   2   4       30.07       38.35      4.48 o
 -17   2   4       49.16       56.19      4.01 o
 -16   2   4       28.34       32.75      5.05 o
 -15   2   4      151.61      151.74      9.45 o
 -14   2   4      335.65      333.61      9.92 o
 -13   2   4        8.97        9.94      3.10 o
 -12   2   4       99.21       85.74      4.03 o
 -11   2   4        4.40        5.74      1.67 o
 -10   2   4      514.78      548.15     13.91 o
  -9   2   4        2.59        6.12      1.51 o
  -8   2   4        7.77       14.54      2.05 o
  -7   2   4     1421.68     1353.64     30.98 o
  -6   2   4      174.54      199.36      5.79 o
  -5   2   4      210.95      194.58      9.14 o
  -4   2   4       38.23       56.22      9.45 o
  -3   2   4     3464.35     3569.22     78.67 o
  -2   2   4        9.41       15.02      1.37 o
  -1   2   4      361.17      454.16     12.31 o
   0   2   4      148.05      138.82      9.06 o
   1   2   4      563.49      543.91     11.32 o
   2   2   4       51.64       43.59      2.64 o
   3   2   4     1647.38     1840.07     35.35 o
   4   2   4      198.13      172.95      3.85 o
   5   2   4     1173.07     1073.69     21.36 o
   6   2   4      203.63      244.76      7.87 o
   7   2   4      115.61       84.26      4.87 o
   8   2   4        1.84       -0.08      1.01 o
   9   2   4       38.46       59.45      2.92 o
  10   2   4        7.12       14.66      2.26 o
  11   2   4        2.97        2.75      1.75 o
  12   2   4        7.60        7.26      2.52 o
  13   2   4       85.74      100.82      6.54 o
  14   2   4       48.06       45.73      5.05 o
  15   2   4        9.86       19.30      3.60 o
 -17   3   4       17.02       11.64      3.23 o
 -16   3   4       79.33       80.45      5.82 o
 -15   3   4       12.61       12.14      2.92 o
 -14   3   4        2.12       -1.72      2.49 o
 -13   3   4        7.66       10.15      2.08 o
 -12   3   4       75.54       74.01      3.80 o
 -11   3   4      555.61      600.87     15.31 o
 -10   3   4     2312.46     2113.46     47.91 o
  -9   3   4      159.15      183.53      5.81 o
  -8   3   4       13.73       11.95      2.12 o
  -7   3   4       61.77       50.95      2.70 o
  -6   3   4       17.55       16.23      1.50 o
  -5   3   4       71.16       48.42      2.06 o
  -4   3   4      302.45      335.87      7.53 o
  -3   3   4       52.15       86.30      2.75 o
  -2   3   4      664.67      558.14     11.71 o
  -1   3   4      377.51      445.28     10.96 o
   0   3   4     5575.47     6133.75    116.50 o
   1   3   4      103.66       58.87      3.08 o
   2   3   4       10.56        2.59      0.70 o
   3   3   4       25.56       22.25      1.25 o
   4   3   4      795.33      785.99     14.23 o
   5   3   4      536.19      575.42     12.36 o
   6   3   4       36.04       17.89      1.81 o
   7   3   4      168.17      182.92      5.21 o
   8   3   4     1148.20     1061.72     21.74 o
   9   3   4      350.72      356.66      8.75 o
  10   3   4       48.14       59.76      3.17 o
  11   3   4      143.59      113.46     11.07 o
  12   3   4        0.22        1.72      2.01 o
  13   3   4       12.59        6.63      2.90 o
  14   3   4       47.16       41.72      4.89 o
  15   3   4       10.50       21.68      7.38 o
 -17   4   4       29.41       39.99      5.07 o
 -16   4   4        2.16        3.81      2.83 o
 -15   4   4       25.64       27.72      4.44 o
 -14   4   4        9.86        8.52      2.92 o
 -13   4   4       23.72       31.14      4.61 o
 -12   4   4       22.05       18.48      3.18 o
 -11   4   4        8.16        9.58      2.43 o
 -10   4   4      145.90      148.11      6.78 o
  -9   4   4       52.47       43.42      7.56 o
  -8   4   4      149.39      154.35      4.99 o
  -7   4   4      716.06      648.47     22.30 o
  -6   4   4       67.74       75.02      2.66 o
  -5   4   4        0.07        0.57      0.64 o
  -4   4   4      506.91      501.67      9.43 o
  -3   4   4      778.42      761.98     13.74 o
  -2   4   4      387.05      322.41      6.37 o
  -1   4   4        6.53       13.67      0.94 o
   0   4   4      371.33      431.15      8.36 o
   1   4   4       62.90       87.57      2.46 o
   2   4   4        8.95       25.72      1.44 o
   3   4   4      195.12      182.58      5.05 o
   4   4   4       45.32       54.37      2.58 o
   5   4   4       74.97      102.09      5.22 o
   6   4   4        7.02        5.40      1.38 o
   7   4   4        5.65        7.93      1.50 o
   8   4   4       29.20       38.65      2.57 o
   9   4   4      255.99      241.18      6.69 o
  10   4   4        0.99        2.06      1.67 o
  11   4   4        0.92        0.72      1.51 o
  12   4   4       49.98       69.75      5.40 o
  13   4   4       37.36       46.37      4.08 o
  14   4   4       17.28       20.91      3.13 o
 -16   5   4        0.62       -0.76      2.64 o
 -15   5   4       54.86       54.09      7.18 o
 -14   5   4       14.84       18.33      3.51 o
 -13   5   4       20.75       22.22      6.23 o
 -12   5   4      128.80      127.79      6.84 o
 -11   5   4       86.80       76.76      9.98 o
 -10   5   4        0.39        1.79      1.93 o
  -9   5   4       49.23       38.40      3.76 o
  -8   5   4      101.39      107.01      5.34 o
  -7   5   4        5.67        5.57      1.37 o
  -6   5   4       62.53       69.33      3.72 o
  -5   5   4      179.19      187.71      8.61 o
  -4   5   4       13.31       13.34      1.49 o
  -3   5   4       34.86       25.37      1.68 o
  -2   5   4       82.09       87.56      5.49 o
  -1   5   4      859.70      914.75     16.35 o
   0   5   4      229.66      226.04      4.51 o
   1   5   4      220.36      308.09      6.51 o
   2   5   4        5.82        9.70      1.61 o
   3   5   4      140.64      129.66      3.53 o
   4   5   4       16.46        5.33      1.38 o
   5   5   4       24.03       41.43      3.48 o
   6   5   4       12.08       11.12      1.73 o
   7   5   4        3.01        0.65      1.26 o
   8   5   4        4.49        7.25      1.64 o
   9   5   4      212.63      184.33      5.78 o
  10   5   4        1.06        2.57      1.55 o
  11   5   4      133.14      127.57      4.86 o
  12   5   4      147.26      134.55     11.74 o
  13   5   4       55.99       54.62      5.20 o
 -15   6   4        5.42        1.97      2.80 o
 -14   6   4        0.03       -1.64      2.62 o
 -13   6   4        0.10        2.84      2.59 o
 -12   6   4        1.37        2.20      2.57 o
 -11   6   4        9.65       10.12      4.16 o
 -10   6   4      482.27      467.11     21.38 o
  -9   6   4       98.42       84.58      3.72 o
  -8   6   4       64.61       69.54      4.46 o
  -7   6   4      555.71      505.57     11.51 o
  -6   6   4       11.49       18.53      1.87 o
  -5   6   4       44.17       37.05      2.34 o
  -4   6   4     1301.14     1206.71     24.18 o
  -3   6   4      324.57      284.41     11.50 o
  -2   6   4       35.74       28.82      1.90 o
  -1   6   4      451.48      416.73     11.14 o
   0   6   4      267.28      258.17      6.72 o
   1   6   4       23.02       30.28      2.19 o
   2   6   4     1318.94     1325.16     26.55 o
   3   6   4       54.15       39.84      2.43 o
   4   6   4      102.80      115.10      4.05 o
   5   6   4      225.31      230.04      8.50 o
   6   6   4       66.24       57.65      3.08 o
   7   6   4       21.04       34.02      3.05 o
   8   6   4        4.97       -0.56      1.59 o
   9   6   4      160.51      149.16      6.07 o
  10   6   4        3.93        3.05      1.86 o
  11   6   4       64.27       70.69      4.55 o
  12   6   4       16.32       12.93      2.50 o
  13   6   4       26.53       35.95      4.94 o
 -14   7   4       11.21       16.44      3.93 o
 -13   7   4       44.28       47.03      5.09 o
 -12   7   4       56.35       56.61      5.68 o
 -11   7   4       23.94       20.27      4.57 o
 -10   7   4      118.06      100.07      4.97 o
  -9   7   4      378.14      387.46      9.75 o
  -8   7   4      340.69      341.97      9.72 o
  -7   7   4       42.71       48.37      2.95 o
  -6   7   4       79.18       76.86      5.72 o
  -5   7   4      573.13      523.77     11.82 o
  -4   7   4      800.54      791.52     16.75 o
  -3   7   4      387.39      314.21      9.17 o
  -2   7   4      267.29      244.93     10.84 o
  -1   7   4      548.38      456.34     10.67 o
   0   7   4       40.10       25.88      2.24 o
   1   7   4      169.91      174.87      7.75 o
   2   7   4       14.16       10.00      2.63 o
   3   7   4        0.02        2.30      2.18 o
   4   7   4      125.67      139.61      7.25 o
   5   7   4      137.61       94.67      8.31 o
   6   7   4        0.55        9.02      2.63 o
   7   7   4      335.52      359.74     18.46 o
   8   7   4        1.34        1.98      2.43 o
   9   7   4       11.82       24.67      3.03 o
  10   7   4        0.00        2.52      1.93 o
  11   7   4       36.84       39.50      3.72 o
 -12   8   4        0.57       -0.64      2.56 o
 -11   8   4       21.57       21.92      3.12 o
 -10   8   4        2.25        2.93      2.15 o
  -9   8   4       26.62       24.00      2.88 o
  -8   8   4        1.64        4.06      1.66 o
  -7   8   4       46.16       46.36      3.00 o
  -6   8   4       20.23       23.36      2.73 o
  -5   8   4      136.75      128.74      6.95 o
  -4   8   4       66.56       49.53      4.46 o
  -3   8   4        0.76        2.69      2.27 o
  -2   8   4        2.22        3.14      2.11 o
  -1   8   4        0.01        3.19      1.91 o
   0   8   4       26.32       25.67      3.78 o
   1   8   4        0.60       -1.54      3.32 o
   2   8   4       42.87       41.63      4.51 o
   3   8   4        0.14        1.94      2.66 o
   4   8   4       23.31       24.28      3.75 o
   5   8   4       18.57       28.75      6.43 o
   6   8   4      173.83      153.93      8.02 o
   7   8   4        3.70        0.20      2.33 o
   8   8   4        0.01        2.49      2.49 o
   9   8   4       10.47       10.32      5.71 o
  10   8   4        2.55        8.79      2.98 o
 -10   9   4        3.74        2.92      4.29 o
  -9   9   4        0.36       -3.19      3.19 o
  -8   9   4       78.08       73.84      8.70 o
  -7   9   4      111.95      104.45      6.77 o
  -6   9   4       23.15       33.83      4.29 o
  -5   9   4      147.05      145.31     17.47 o
  -4   9   4      136.79      149.42      7.61 o
  -3   9   4       84.08       69.20      5.35 o
  -2   9   4       24.75       25.67      4.25 o
  -1   9   4       61.63       69.75      7.94 o
   0   9   4        0.91       -0.73      2.23 o
   1   9   4        3.81       11.91      3.28 o
   2   9   4      314.20      315.70     13.10 o
   3   9   4       97.35       97.07      6.90 o
   4   9   4       11.83       11.24      3.23 o
   5   9   4        4.82        4.70      2.75 o
   6   9   4       12.95       12.26      3.37 o
   7   9   4        0.14        0.89      4.18 o
   8   9   4       10.66       16.33      3.87 o
  -7  10   4      112.85      112.33     10.02 o
  -6  10   4       59.18       70.05      6.12 o
  -5  10   4      115.27      132.44      7.67 o
  -4  10   4      200.54      201.19     16.49 o
  -3  10   4        1.18        3.59      2.12 o
  -2  10   4       14.91       28.98      3.38 o
  -1  10   4        0.02        1.01      2.96 o
   0  10   4       37.69       50.84      5.49 o
   1  10   4        0.50        1.56      4.40 o
   2  10   4        2.10        2.84      3.17 o
   3  10   4       31.45       41.89      5.03 o
   4  10   4       47.76       53.46      9.00 o
   5  10   4       30.35       17.15      3.86 o
 -18   1   5       34.60       35.84      7.48 o
 -17   1   5      143.48      143.09      6.13 o
 -16   1   5      120.68      117.41      5.29 o
 -15   1   5       13.41       15.92      2.16 o
 -14   1   5      128.70      137.45      5.58 o
 -13   1   5      336.96      288.63      8.86 o
 -12   1   5       33.74       34.00      2.98 o
 -11   1   5        6.80       11.53      1.98 o
 -10   1   5      125.18      193.56      7.43 o
  -9   1   5        0.13        5.39      1.77 o
  -8   1   5       23.11      102.80      4.68 o
  -7   1   5      443.75      544.11     16.40 o
  -6   1   5      357.07      457.47     14.08 o
  -5   1   5       36.24       77.16      5.87 o
  -4   1   5      135.27      451.55     17.97 o
  -3   1   5        1.60       26.78      2.32 o
  -2   1   5     2323.82     2284.03     62.33 o
  -1   1   5      356.86      457.40     11.59 o
   0   1   5      341.48      325.71      7.16 o
   1   1   5     3927.31     3902.72     65.03 o
   2   1   5      421.67      432.71      8.13 o
   3   1   5        4.17       34.71      2.27 o
   4   1   5     1779.06     1975.48     33.57 o
   5   1   5      671.65      820.81     16.78 o
   6   1   5       79.60       49.88      2.39 o
   7   1   5      292.95      300.67      7.33 o
   8   1   5        8.84        8.71      1.79 o
   9   1   5       47.05       33.29      3.51 o
  10   1   5        0.04       22.92      2.57 o
  11   1   5      159.93      161.47     12.26 o
  12   1   5       11.48       27.54      4.10 o
  13   1   5       11.62       21.39      5.56 o
  14   1   5       38.96       53.12      5.55 o
  15   1   5        2.29        6.63      3.10 o
 -17   2   5        9.26       10.33      2.54 o
 -16   2   5        0.78        3.86      2.12 o
 -15   2   5       22.80       22.94      2.84 o
 -14   2   5       95.13       92.24      6.10 o
 -13   2   5       46.37       47.76      5.54 o
 -12   2   5      621.68      550.61     14.41 o
 -11   2   5       10.93       73.08      3.66 o
 -10   2   5      109.32      125.64     14.93 o
  -9   2   5      118.75      117.14      4.46 o
  -8   2   5        4.40       21.10      3.55 o
  -7   2   5        1.64       21.91      3.34 o
  -6   2   5     1161.69     1077.81     30.40 o
  -5   2   5      466.92      454.64     22.85 o
  -4   2   5      688.48      920.81     26.27 o
  -3   2   5        1.57       60.44      3.91 o
  -2   2   5      282.70      346.10     11.15 o
  -1   2   5       49.58       71.34      3.10 o
   0   2   5      876.04      740.67     17.83 o
   1   2   5      464.12      530.54     11.34 o
   2   2   5      319.74      381.61     11.11 o
   3   2   5       77.73      107.46      6.95 o
   4   2   5      257.77      225.03      5.78 o
   5   2   5      207.04      201.33      7.51 o
   6   2   5       57.62       47.63      2.44 o
   7   2   5      314.15      255.42      6.58 o
   8   2   5      663.53      676.99     14.63 o
   9   2   5      134.11      170.25      6.18 o
  10   2   5       37.53       59.89      3.83 o
  11   2   5       21.26       57.76      6.58 o
  12   2   5        0.99        1.05      2.35 o
  13   2   5       21.57       30.93      4.29 o
  14   2   5        5.88        1.83      3.06 o
 -17   3   5       62.60       60.87      5.57 o
 -16   3   5        7.27       13.65      3.32 o
 -15   3   5        0.01        2.92      2.21 o
 -14   3   5        7.21       10.62      2.87 o
 -13   3   5       96.46      105.19      4.78 o
 -12   3   5       35.18       49.41      3.29 o
 -11   3   5        6.36       27.84      2.57 o
 -10   3   5      356.81      363.02     10.03 o
  -9   3   5      440.29      475.59     13.94 o
  -8   3   5       30.81       63.93      4.18 o
  -7   3   5      183.81      226.31      6.64 o
  -6   3   5      611.73      867.70     20.58 o
  -5   3   5        4.01        5.45      1.45 o
  -4   3   5       48.23       31.83      1.83 o
  -3   3   5      246.75      343.46      8.89 o
  -2   3   5      115.62       85.59      2.92 o
  -1   3   5      109.39       95.67      4.92 o
   0   3   5      936.31      971.84     19.75 o
   1   3   5        5.10        2.64      0.82 o
   2   3   5        8.77       15.49      1.19 o
   3   3   5     1700.30     1838.53     31.93 o
   4   3   5      359.78      365.08      8.58 o
   5   3   5       92.30       92.59      6.04 o
   6   3   5      328.57      305.02     12.38 o
   7   3   5        0.81       22.25      2.00 o
   8   3   5       89.37      103.74      3.90 o
   9   3   5      220.65      189.67      5.76 o
  10   3   5      156.88      134.87      5.58 o
  11   3   5       65.79       67.94      4.32 o
  12   3   5        2.06        2.94      2.76 o
  13   3   5        1.49        6.24      2.26 o
  14   3   5       51.34       70.63      6.36 o
 -16   4   5        4.20        4.63      2.83 o
 -15   4   5        0.41       24.89      6.40 o
 -14   4   5       66.26       81.43     11.69 o
 -13   4   5       99.45       97.02      5.85 o
 -12   4   5      356.19      337.90     12.61 o
 -11   4   5        3.74        6.23      2.70 o
 -10   4   5        5.65        5.94      2.83 o
  -9   4   5      453.37      410.52     14.05 o
  -8   4   5      673.35      715.03     22.02 o
  -7   4   5      132.89      149.90      4.85 o
  -6   4   5      348.00      342.70      8.00 o
  -5   4   5       44.05       63.61      2.52 o
  -4   4   5       75.35      118.52      3.60 o
  -3   4   5      291.56      351.90      8.11 o
  -2   4   5       49.95       47.23      2.52 o
  -1   4   5        3.97       15.33      2.05 o
   0   4   5       83.50      100.38      3.25 o
   1   4   5      388.27      453.51      8.99 o
   2   4   5      377.24      376.92      7.72 o
   3   4   5      422.56      469.30     10.60 o
   4   4   5      284.57      263.54      8.66 o
   5   4   5      231.48      236.45      8.53 o
   6   4   5      118.37      119.34      6.08 o
   7   4   5        5.29        7.86      1.58 o
   8   4   5       77.07       62.99      3.27 o
   9   4   5       12.95       38.06      2.76 o
  10   4   5        7.71       10.08      1.95 o
  11   4   5      362.68      324.08     21.68 o
  12   4   5      273.32      281.79      9.51 o
  13   4   5        0.05        3.53      2.64 o
 -16   5   5       14.35       16.07      3.77 o
 -15   5   5       78.51       86.50      6.44 o
 -14   5   5        9.76       14.53      3.39 o
 -13   5   5       96.86       96.56      6.01 o
 -12   5   5       72.15       77.07      5.71 o
 -11   5   5      188.76      196.79      8.73 o
 -10   5   5       12.86       14.89      2.90 o
  -9   5   5      980.21      909.28     27.57 o
  -8   5   5      523.03      662.85     33.44 o
  -7   5   5      170.14      156.94      5.76 o
  -6   5   5      184.66      253.41      7.99 o
  -5   5   5     1408.49     1508.94     55.24 o
  -4   5   5      115.52      121.38      3.84 o
  -3   5   5      344.94      394.97      8.95 o
  -2   5   5       20.21      117.68      8.70 o
  -1   5   5     1439.48     1406.72     32.73 o
   0   5   5      937.06      863.84     17.79 o
   1   5   5      523.36      518.54     10.23 o
   2   5   5     2049.85     1987.62     34.70 o
   3   5   5     1193.79     1204.35     30.82 o
   4   5   5       15.14       16.71      2.16 o
   5   5   5     2023.91     2163.46     61.77 o
   6   5   5        6.05       58.21      5.61 o
   7   5   5        7.51       15.58      2.97 o
   8   5   5      142.98      151.10      6.05 o
   9   5   5        4.32       17.31      2.25 o
  10   5   5      128.53      146.01      5.22 o
  11   5   5       82.67       88.30      5.08 o
  12   5   5        5.60       12.81      2.72 o
  13   5   5        0.58        7.06      2.98 o
 -15   6   5        0.66        1.74      5.41 o
 -14   6   5       38.45       39.45      4.85 o
 -13   6   5      114.92      115.98      7.78 o
 -12   6   5      340.07      367.00     18.74 o
 -11   6   5      261.75      233.91      9.97 o
 -10   6   5      160.70      159.15      7.59 o
  -9   6   5      140.60      152.82      7.29 o
  -8   6   5      385.42      361.99     10.70 o
  -7   6   5       98.71      112.46      4.10 o
  -6   6   5        9.99       11.62      1.67 o
  -5   6   5      165.53      150.57      4.62 o
  -4   6   5      455.66      414.66     11.48 o
  -3   6   5      310.55      359.42     16.11 o
  -2   6   5      790.39      821.75     20.30 o
  -1   6   5      265.48      262.63      7.94 o
   0   6   5      712.54      704.64     18.42 o
   1   6   5       36.53       75.47      3.88 o
   2   6   5        2.29       13.06      2.21 o
   3   6   5       71.23       78.16      4.23 o
   4   6   5        1.20       12.70      2.18 o
   5   6   5       21.03       36.80      2.62 o
   6   6   5       65.07       90.62      7.26 o
   7   6   5      376.13      317.80     11.15 o
   8   6   5      126.95      140.63      6.06 o
   9   6   5       14.17       48.07      3.77 o
  10   6   5        5.67       13.09      2.56 o
  11   6   5        3.36        7.04      3.88 o
  12   6   5       40.96       59.67      5.58 o
 -13   7   5        0.03       -0.88      3.78 o
 -12   7   5       70.20       70.79      8.58 o
 -11   7   5       47.32       50.92      4.96 o
 -10   7   5       87.43       97.53      6.19 o
  -9   7   5      444.15      478.11     18.71 o
  -8   7   5       97.62      102.78      5.27 o
  -7   7   5      459.07      426.54     14.50 o
  -6   7   5      896.03      813.85     30.49 o
  -5   7   5      196.86      235.48      7.76 o
  -4   7   5       48.90       65.55      4.64 o
  -3   7   5      403.15      369.46     10.60 o
  -2   7   5       85.94       86.42      4.08 o
  -1   7   5      367.62      358.76      8.99 o
   0   7   5       14.42       36.58      2.65 o
   1   7   5      325.81      317.67     12.60 o
   2   7   5      392.67      396.85     11.47 o
   3   7   5      304.26      308.86     12.39 o
   4   7   5      284.27      276.90     12.95 o
   5   7   5       17.96       38.66      4.35 o
   6   7   5        8.27       39.69      4.50 o
   7   7   5       40.78       48.11      4.85 o
   8   7   5        8.59       14.50      3.23 o
   9   7   5       22.48       25.01      4.01 o
  10   7   5        3.15        3.15      2.69 o
 -12   8   5       52.59       57.08      5.51 o
 -11   8   5      242.70      230.53     25.46 o
 -10   8   5       94.63      109.28      6.59 o
  -9   8   5       24.23       32.56      3.72 o
  -8   8   5      154.71      177.37     10.43 o
  -7   8   5       17.63       23.68      2.91 o
  -6   8   5      209.11      198.02      7.21 o
  -5   8   5       58.85       61.15      5.35 o
  -4   8   5      161.64      173.75      6.93 o
  -3   8   5       71.13      102.56      5.90 o
  -2   8   5       15.24       25.86      2.95 o
  -1   8   5      272.21      245.27      9.69 o
   0   8   5      881.62      851.36     26.73 o
   1   8   5        3.25       17.01      4.71 o
   2   8   5        2.60        3.88      2.52 o
   3   8   5       48.92       65.03      5.59 o
   4   8   5        6.68        4.61      2.49 o
   5   8   5       17.65       18.15      3.45 o
   6   8   5        1.96        3.40      2.63 o
   7   8   5       79.73       83.85      9.05 o
   8   8   5       31.44       59.80      5.85 o
   9   8   5       47.19       54.69      5.76 o
 -10   9   5       53.94       60.02      8.39 o
  -9   9   5       13.78       26.73      6.00 o
  -8   9   5       43.38       38.88      4.85 o
  -7   9   5      182.83      197.43      9.53 o
  -6   9   5       88.89      106.59      6.62 o
  -5   9   5        8.97       14.87      3.27 o
  -4   9   5       77.30       69.22      5.54 o
  -3   9   5       56.12       51.46      4.05 o
  -2   9   5       64.83       72.80      5.51 o
  -1   9   5        1.09        3.15      2.79 o
   0   9   5        5.29        6.52      2.69 o
   1   9   5        0.24        6.08      2.90 o
   2   9   5        1.29        4.16      2.66 o
   3   9   5       46.49       54.40      5.53 o
   4   9   5       56.65       85.54      6.78 o
   5   9   5        0.34        3.81      4.08 o
   6   9   5       91.56       81.68      6.64 o
   7   9   5       46.64       70.30      6.46 o
  -6  10   5       41.66       47.13      5.26 o
  -5  10   5       46.62       42.69      5.05 o
  -4  10   5      131.37      135.52      6.57 o
  -3  10   5        0.14        6.32      2.44 o
  -2  10   5        0.45        2.76      2.65 o
  -1  10   5        4.55        1.45      2.72 o
   0  10   5        5.54        4.54      2.98 o
   1  10   5       66.04       81.67      6.75 o
   2  10   5        9.46       13.09      3.59 o
   3  10   5       19.63       25.61      4.46 o
 -17   0   6       14.44       15.60      3.31 o
 -16   0   6        3.21        2.80      2.58 o
 -15   0   6       96.95       99.04      5.96 o
 -14   0   6      310.93      274.44     14.88 o
 -13   0   6      238.41      239.82     13.32 o
 -12   0   6      879.80      787.66     33.73 o
 -11   0   6      320.47      352.08     17.08 o
 -10   0   6      173.85      134.09      8.62 o
  -9   0   6     4127.89     4188.89    160.00 o
  -8   0   6       30.90       49.70      4.90 o
  -7   0   6      253.58      182.76     10.14 o
  -6   0   6      372.37      482.04     21.38 o
  -5   0   6       70.31       59.00      5.32 o
  -4   0   6     1271.41     1296.93     51.85 o
  -2   0   6     7027.98     7585.14    286.71 o
  -1   0   6     1792.11     1983.84     77.77 o
   0   0   6      585.98      646.23     18.52 o
   1   0   6     2915.93     3090.36     81.41 o
   2   0   6      449.02      422.04     12.71 o
   3   0   6     1372.39     1353.11     30.42 o
   4   0   6     1979.81     1714.22     38.11 o
   5   0   6      337.54      355.55      9.24 o
   6   0   6       26.26       37.99      3.06 o
   7   0   6      254.96      234.82     19.74 o
   8   0   6      233.27      180.61      7.44 o
   9   0   6      243.17      287.95     16.32 o
  10   0   6       42.09       60.13      7.59 o
  11   0   6       20.05       23.65      5.35 o
  12   0   6        2.18       -0.46      3.30 o
  13   0   6       19.84       24.14      5.92 o
  14   0   6      149.34      144.23     12.07 o
 -17   1   6       18.64       18.55      2.89 o
 -16   1   6        8.33       10.68      2.09 o
 -15   1   6       15.98       11.12      2.48 o
 -14   1   6      131.97      137.01      6.69 o
 -13   1   6       33.72       38.44      3.20 o
 -12   1   6      403.06      423.66     18.10 o
 -11   1   6      977.87     1021.04     29.74 o
 -10   1   6      108.15       90.49     15.03 o
  -9   1   6       85.12       46.09      3.48 o
  -8   1   6      961.56      927.18     26.89 o
  -7   1   6       25.83       28.83      4.02 o
  -6   1   6      146.71      106.73      4.99 o
  -5   1   6      836.75      929.15     26.90 o
  -4   1   6     1551.22     1825.92     50.57 o
  -3   1   6      936.00      999.90     28.84 o
  -2   1   6       12.50        1.36      1.48 o
  -1   1   6      324.74      266.77     16.13 o
   0   1   6     2311.95     2271.39     43.45 o
   1   1   6     1436.24     1571.61     27.02 o
   2   1   6      475.39      492.11      9.30 o
   3   1   6        0.66        0.88      0.74 o
   4   1   6      385.59      388.88      7.69 o
   5   1   6      660.95      642.84     11.93 o
   6   1   6      485.74      460.81     10.40 o
   7   1   6      173.05      119.41      4.81 o
   8   1   6       24.33       38.99      4.21 o
   9   1   6      114.39      124.51      5.21 o
  10   1   6       57.15       55.65      3.84 o
  11   1   6       45.13       54.92     10.38 o
  12   1   6        0.25        2.43      2.45 o
  13   1   6        2.57        5.35      2.82 o
  14   1   6        0.66        2.61      3.53 o
 -17   2   6       97.64       87.45      7.48 o
 -16   2   6       10.73       16.71      2.79 o
 -15   2   6       21.87       24.75      3.03 o
 -14   2   6       40.31       33.85      3.19 o
 -13   2   6      309.82      290.65     11.54 o
 -12   2   6      190.21      172.99     10.29 o
 -11   2   6       27.32       34.78      4.51 o
 -10   2   6        2.31        0.69      1.50 o
  -9   2   6      320.35      276.70      8.20 o
  -8   2   6     1916.66     1981.55     54.69 o
  -7   2   6     1779.76     2036.90     56.15 o
  -6   2   6       64.16       62.02      3.71 o
  -5   2   6      668.34      642.20     19.31 o
  -4   2   6       48.38       52.59      3.51 o
  -3   2   6      870.02      948.78     22.64 o
  -2   2   6      189.57      209.32      6.55 o
  -1   2   6      732.13      773.12     18.87 o
   0   2   6     2396.55     2529.24     56.95 o
   1   2   6      197.29      195.67     13.73 o
   2   2   6     1716.06     1710.60     33.48 o
   3   2   6     2331.83     2182.56     42.19 o
   4   2   6       41.91       47.93      3.89 o
   5   2   6      136.09      109.00      3.83 o
   6   2   6      258.89      236.86      7.10 o
   7   2   6        4.87       13.29      1.72 o
   8   2   6       17.23       12.49      2.13 o
   9   2   6        0.83        3.21      1.76 o
  10   2   6      115.30      108.18      5.00 o
  11   2   6        4.31        8.96      2.23 o
  12   2   6       44.41       52.09      5.48 o
  13   2   6       58.55       71.43      6.38 o
  14   2   6       11.03       20.44      4.21 o
 -17   3   6        0.30       -0.77      2.58 o
 -16   3   6       75.54       59.59      6.38 o
 -15   3   6      102.20      108.61     10.10 o
 -14   3   6       65.70       82.00      5.85 o
 -13   3   6      154.27      142.71      7.28 o
 -12   3   6      197.40      173.18      6.20 o
 -11   3   6        9.26       20.18      2.42 o
 -10   3   6        0.08       -0.54      1.46 o
  -9   3   6      566.71      593.82     15.17 o
  -8   3   6        4.22       16.30      2.52 o
  -7   3   6       72.88       78.08      3.53 o
  -6   3   6      454.65      497.79     14.87 o
  -5   3   6      211.58      248.10      6.40 o
  -4   3   6      179.92      161.78      5.60 o
  -3   3   6        4.00        4.99      1.34 o
  -2   3   6      723.76      608.64     13.21 o
  -1   3   6     3597.55     3264.03     63.17 o
   0   3   6       99.21      120.05      3.83 o
   1   3   6      466.34      504.06      9.95 o
   2   3   6      308.92      306.05     10.20 o
   3   3   6      555.35      552.18     12.22 o
   4   3   6       52.35       56.69      2.82 o
   5   3   6        6.27        9.49      1.77 o
   6   3   6      136.13      118.88      4.16 o
   7   3   6      205.21      242.84      7.86 o
   8   3   6       73.14       44.64      4.11 o
   9   3   6       87.06       79.22      4.38 o
  10   3   6       55.93       85.94      4.79 o
  11   3   6        3.20        9.93      2.48 o
  12   3   6        0.02        1.99      2.64 o
  13   3   6        0.53        3.56      2.58 o
 -16   4   6        0.01        0.65      2.61 o
 -15   4   6        5.75        6.18      3.05 o
 -14   4   6       23.46       25.84      4.00 o
 -13   4   6      100.76       98.38      6.08 o
 -12   4   6        4.54       12.62      2.94 o
 -11   4   6        1.36        0.14      2.08 o
 -10   4   6       49.28       57.04      4.66 o
  -9   4   6        0.24        0.33      1.97 o
  -8   4   6      542.81      554.42     18.02 o
  -7   4   6       24.67       37.38      3.69 o
  -6   4   6      401.58      431.98      9.97 o
  -5   4   6      514.46      455.53     10.35 o
  -4   4   6        4.61        3.54      1.29 o
  -3   4   6      166.12      126.78      5.87 o
  -2   4   6      802.41      727.56     15.45 o
  -1   4   6       92.46       84.09      3.53 o
   0   4   6      184.60      131.69      6.98 o
   1   4   6      165.71      173.06      4.59 o
   2   4   6      334.29      320.00     12.75 o
   3   4   6     1031.46     1140.35     26.76 o
   4   4   6       34.66       38.86      3.04 o
   5   4   6        2.85        0.98      1.23 o
   6   4   6      366.32      382.58     13.86 o
   7   4   6       51.00       38.47      3.24 o
   8   4   6        2.56        2.75      1.47 o
   9   4   6      181.93      217.15      6.58 o
  10   4   6       75.89       94.34      5.13 o
  11   4   6       21.94       22.34      3.05 o
  12   4   6        3.10        9.01      2.54 o
  13   4   6       51.38       58.56      4.58 o
 -15   5   6        5.09        7.36      2.94 o
 -14   5   6       12.42        9.79      3.12 o
 -13   5   6       17.82       18.33      3.54 o
 -12   5   6       47.62       56.41      9.79 o
 -11   5   6       48.95       41.90      4.36 o
 -10   5   6       29.44       39.69      4.16 o
  -9   5   6       84.65       96.42      5.73 o
  -8   5   6       19.89       18.68      3.14 o
  -7   5   6       96.49       86.28      4.89 o
  -6   5   6       20.99       13.45      2.21 o
  -5   5   6      123.24      103.80      4.65 o
  -4   5   6        7.86       17.93      2.19 o
  -3   5   6      445.40      380.48     11.72 o
  -2   5   6      558.33      474.49     15.39 o
  -1   5   6      145.80      121.03      4.77 o
   0   5   6       78.48      112.65      3.50 o
   1   5   6      765.22      679.33     13.11 o
   2   5   6       47.21       54.97      3.87 o
   3   5   6       78.39       61.63      3.18 o
   4   5   6      245.13      228.73      6.50 o
   5   5   6       59.80       45.27      2.95 o
   6   5   6        0.81        1.47      1.31 o
   7   5   6       11.89        8.99      2.12 o
   8   5   6       53.21       40.50      2.96 o
   9   5   6        0.57        6.23      1.75 o
  10   5   6       60.26       53.68      4.14 o
  11   5   6       83.77       77.11      9.24 o
  12   5   6       26.47       35.28      4.64 o
 -14   6   6       33.71       27.80      4.26 o
 -13   6   6       26.93       26.58      4.11 o
 -12   6   6        7.12        1.20      2.70 o
 -11   6   6       29.53       34.09      4.76 o
 -10   6   6      294.02      277.61     11.16 o
  -9   6   6       31.63       27.56      3.79 o
  -8   6   6      623.70      631.61     16.90 o
  -7   6   6      169.11      178.43      6.67 o
  -6   6   6        0.90       -1.25      1.53 o
  -5   6   6       18.72       11.31      2.12 o
  -4   6   6      418.03      398.13     11.33 o
  -3   6   6      213.55      209.99      6.97 o
  -2   6   6      227.76      239.72     14.59 o
  -1   6   6      121.94      149.37      6.34 o
   0   6   6      232.78      204.53      6.00 o
   1   6   6      239.71      224.33     12.28 o
   2   6   6      386.47      396.53     12.92 o
   3   6   6        0.04        3.58      1.72 o
   4   6   6      100.36      108.66      5.25 o
   5   6   6        1.28        1.15      1.40 o
   6   6   6       18.24       18.42      2.25 o
   7   6   6       32.57       25.21      2.61 o
   8   6   6       43.88       38.69      3.62 o
   9   6   6        4.64       11.56      2.33 o
  10   6   6        1.00        3.48      2.05 o
  11   6   6        4.82        3.27      2.64 o
 -13   7   6       53.31       56.04      5.66 o
 -12   7   6       85.78       88.62     11.35 o
 -11   7   6       18.57       20.95      5.41 o
 -10   7   6       17.02       21.65      3.78 o
  -9   7   6       40.64       49.35      4.01 o
  -8   7   6      204.46      186.43      7.20 o
  -7   7   6        1.01        1.68      1.83 o
  -6   7   6      107.71       92.04      4.60 o
  -5   7   6        1.43        1.53      1.79 o
  -4   7   6        0.07       -1.38      1.63 o
  -3   7   6      243.04      230.43      8.81 o
  -2   7   6       75.08       64.39      4.01 o
  -1   7   6      159.57      152.83      5.18 o
   0   7   6        1.51        7.28      3.19 o
   1   7   6      168.47      158.34     12.38 o
   2   7   6        2.38        1.86      2.37 o
   3   7   6      351.42      355.69     13.55 o
   4   7   6        6.40        6.14      2.63 o
   5   7   6      107.28       87.07     13.93 o
   6   7   6        0.74        2.22      2.31 o
   7   7   6        0.71        2.72      2.26 o
   8   7   6       53.34       46.22      4.98 o
   9   7   6        4.24        2.24      2.63 o
 -11   8   6       47.44       50.28      5.31 o
 -10   8   6        2.47       -1.90      2.57 o
  -9   8   6      100.46      106.98      5.61 o
  -8   8   6        3.03        7.69      2.42 o
  -7   8   6        3.94        5.66      2.16 o
  -6   8   6        0.04       -1.76      1.76 o
  -5   8   6       10.52       11.54      2.31 o
  -4   8   6        5.71        8.48      2.19 o
  -3   8   6      423.14      365.22     10.92 o
  -2   8   6        7.90       10.77      2.32 o
  -1   8   6       64.84       74.02      6.55 o
   0   8   6       39.74       35.50      4.36 o
   1   8   6       84.18       75.80      6.17 o
   2   8   6       33.65       45.46      5.85 o
   3   8   6      102.20      118.87     14.73 o
   4   8   6      140.86      110.75      7.19 o
   5   8   6        9.93       12.79      3.26 o
   6   8   6       99.34      107.36      7.43 o
   7   8   6        7.39        5.49      2.92 o
   8   8   6       18.13       15.32      3.76 o
  -9   9   6        3.82        2.49      2.72 o
  -8   9   6        0.02        3.33      2.71 o
  -7   9   6       72.31       87.57     14.41 o
  -6   9   6        1.15        1.46      5.01 o
  -5   9   6       86.24       80.28      6.16 o
  -4   9   6       58.79       68.00      5.66 o
  -3   9   6       52.75       64.72      4.63 o
  -2   9   6       60.27       73.43      6.44 o
  -1   9   6       45.32       39.72      4.92 o
   0   9   6       30.59       33.12      4.55 o
   1   9   6       48.67       61.11      5.82 o
   2   9   6       31.36       36.28      4.75 o
   3   9   6        2.23       -1.24      2.53 o
   4   9   6        4.93       10.85      5.49 o
   5   9   6       74.62       78.83     14.63 o
  -5  10   6        9.06       13.30      3.33 o
  -4  10   6       19.20       24.55      3.42 o
  -3  10   6       17.13       16.81      3.77 o
  -2  10   6      117.91      109.92      8.39 o
  -1  10   6       83.91       85.03      7.22 o
   0  10   6        9.08        4.26      4.63 o
   1  10   6       58.30       59.72      6.22 o
 -17   1   7       72.06       74.73      4.16 o
 -16   1   7       18.34       18.93      6.63 o
 -15   1   7       64.65       63.93      7.63 o
 -14   1   7      268.22      260.63      8.62 o
 -13   1   7      270.80      262.79      8.86 o
 -12   1   7       11.06       24.25      3.23 o
 -11   1   7       33.68       18.40      2.80 o
 -10   1   7       43.76       60.21      4.32 o
  -9   1   7      100.50       82.68      4.92 o
  -8   1   7      302.27      422.65     13.89 o
  -7   1   7        0.99        2.07      1.80 o
  -6   1   7      482.62      435.75     19.90 o
  -5   1   7      101.09      125.91      5.98 o
  -4   1   7     2605.92     2839.09     77.80 o
  -3   1   7       85.66       88.87      6.72 o
  -2   1   7      451.13      465.08     15.16 o
  -1   1   7      287.63      340.77     11.93 o
   0   1   7     1196.46     1409.39     24.59 o
   1   1   7       83.20      127.60      4.05 o
   2   1   7      212.56      178.08      5.02 o
   3   1   7        0.58       -1.00      1.00 o
   4   1   7       42.05       53.71      5.80 o
   5   1   7      125.99      136.43      4.39 o
   6   1   7       31.34       57.48      3.48 o
   7   1   7       91.61      103.15      4.57 o
   8   1   7        9.59       20.00      2.77 o
   9   1   7       63.78       68.72      9.40 o
  10   1   7        0.04        0.80      2.34 o
  11   1   7       73.44       70.53      6.28 o
  12   1   7        8.87        2.24      2.92 o
  13   1   7       23.40       12.98      3.51 o
 -17   2   7        9.78       19.03      3.80 o
 -16   2   7        0.08        0.54      2.03 o
 -15   2   7      223.50      192.48      7.25 o
 -14   2   7       44.95       51.45      3.78 o
 -13   2   7        3.20        3.10      1.94 o
 -12   2   7       12.94       33.63      3.00 o
 -11   2   7     1349.16     1359.70     32.30 o
 -10   2   7      169.40      185.60      7.76 o
  -9   2   7       67.55      111.69     10.38 o
  -8   2   7       33.31       60.28      4.10 o
  -7   2   7       23.85       17.50      2.60 o
  -6   2   7        3.13       -0.16      1.49 o
  -5   2   7      879.07      905.58     26.67 o
  -4   2   7      925.76      972.79     28.52 o
  -3   2   7        4.26        7.84      2.15 o
  -2   2   7     1131.92     1147.60     27.31 o
  -1   2   7      228.67      240.45     13.30 o
   0   2   7      116.95       87.12      6.68 o
   1   2   7       97.27       99.40      3.68 o
   2   2   7       93.38      117.94      7.54 o
   3   2   7      374.60      283.57     12.61 o
   4   2   7      228.68      229.31      6.27 o
   5   2   7      857.00      784.08     16.72 o
   6   2   7      498.81      484.84     11.31 o
   8   2   7      361.06      348.60     10.43 o
   9   2   7       13.42       14.44      2.58 o
  10   2   7       10.53        9.78      4.54 o
  11   2   7        9.98        7.09      2.25 o
  12   2   7        4.01       15.69      3.70 o
  13   2   7        3.32        2.54      4.42 o
 -16   3   7        1.84        4.43      3.17 o
 -15   3   7       23.08       27.05      4.03 o
 -14   3   7       24.41       27.69      4.35 o
 -13   3   7       46.95       28.03      3.90 o
 -12   3   7       47.16       56.77      4.95 o
 -11   3   7       67.86       68.35      3.89 o
 -10   3   7      712.37      686.23     17.51 o
  -9   3   7     1163.78     1242.64     29.46 o
  -8   3   7       23.73       29.57      2.60 o
  -7   3   7       34.42       32.94      3.07 o
  -6   3   7      371.04      376.87     10.46 o
  -5   3   7      113.77      125.40      4.80 o
  -4   3   7       59.85       84.12      3.96 o
  -3   3   7       27.26       30.61      2.59 o
  -2   3   7      728.51      594.81     29.17 o
  -1   3   7      327.61      311.77      9.19 o
   0   3   7      541.37      497.20     11.37 o
   1   3   7      636.46      610.86     13.51 o
   2   3   7      628.78      643.93     14.14 o
   3   3   7      989.27      881.57     33.23 o
   4   3   7       19.99       24.66      2.19 o
   5   3   7       42.68       47.49      3.79 o
   6   3   7      109.30       77.51      5.23 o
   7   3   7        8.24        3.68      1.44 o
   8   3   7        4.42        1.67      1.81 o
   9   3   7        8.32       10.17      2.79 o
  10   3   7       50.76       45.46      3.95 o
  11   3   7       79.86       94.59      6.55 o
  12   3   7        6.50       13.24      2.82 o
 -16   4   7        0.08       -1.95      2.66 o
 -15   4   7       59.01       64.79      9.07 o
 -14   4   7       47.37       46.19      5.00 o
 -13   4   7       90.35      108.75     19.47 o
 -12   4   7      116.91      105.20      6.48 o
 -11   4   7       75.49       71.59      8.46 o
 -10   4   7       73.82       90.13      5.72 o
  -9   4   7       12.37       30.98      5.09 o
  -8   4   7       59.69       77.41     12.55 o
  -7   4   7     1006.88      887.16     32.15 o
  -6   4   7     2386.47     2473.67     56.85 o
  -5   4   7       13.82       10.50      2.68 o
  -4   4   7       16.84       15.78      2.15 o
  -3   4   7      473.59      485.72     13.25 o
  -2   4   7       44.95       44.18      2.56 o
  -1   4   7      845.62      800.85     17.14 o
   0   4   7       14.86       12.59      1.48 o
   1   4   7      386.75      369.78      7.94 o
   2   4   7       16.75       31.53      3.51 o
   3   4   7      178.30      168.96      5.34 o
   4   4   7      483.27      412.12     10.07 o
   5   4   7      532.10      479.13     11.37 o
   6   4   7      352.83      291.89     15.32 o
   7   4   7      161.17      160.53      5.40 o
   8   4   7       45.19       52.22      3.30 o
   9   4   7      132.45      111.42      5.41 o
  10   4   7        4.25       10.59      2.54 o
  11   4   7       45.83       60.50      4.57 o
  12   4   7        3.37       10.07      3.69 o
 -15   5   7       17.52       14.33      3.56 o
 -14   5   7       33.06       33.92      4.58 o
 -13   5   7        5.80        6.22      3.00 o
 -12   5   7       59.93       60.01      5.35 o
 -11   5   7      617.97      531.16     18.35 o
 -10   5   7      804.91      849.78     26.75 o
  -9   5   7      604.92      527.42     17.93 o
  -8   5   7       24.14       18.43      4.35 o
  -7   5   7        6.93       11.67      2.30 o
  -6   5   7        0.60        0.58      2.17 o
  -5   5   7     2132.57     2160.79     50.07 o
  -4   5   7      218.46      193.93     25.58 o
  -3   5   7     1228.16     1082.14     26.40 o
  -2   5   7       19.74       33.35      2.88 o
  -1   5   7      776.79      801.03     26.44 o
   0   5   7     1756.35     1652.26     33.07 o
   1   5   7       24.57       21.79      3.20 o
   2   5   7      820.33      778.06     17.01 o
   3   5   7      239.85      218.13     12.52 o
   4   5   7        0.98        4.14      1.51 o
   5   5   7        3.26        3.12      1.40 o
   6   5   7      125.69      134.48      4.93 o
   7   5   7        5.43        6.59      1.72 o
   8   5   7       67.75       85.19      5.89 o
   9   5   7        1.16        3.13      2.00 o
  10   5   7       67.65       48.78      5.83 o
  11   5   7       17.15       29.15      3.55 o
 -14   6   7      164.73      160.02      8.62 o
 -13   6   7       83.84       96.51      6.91 o
 -12   6   7       73.58       66.35      5.80 o
 -11   6   7        6.98        6.17      2.79 o
 -10   6   7       60.04       66.94      7.35 o
  -9   6   7        1.30        5.23      2.83 o
  -8   6   7       19.97       30.30      4.46 o
  -7   6   7      380.31      342.35     10.59 o
  -6   6   7      307.44      280.98      9.11 o
  -5   6   7      355.86      361.13     10.83 o
  -4   6   7      278.09      276.29      8.85 o
  -3   6   7      347.47      291.66      9.14 o
  -2   6   7      482.62      521.19     14.91 o
  -1   6   7        0.51        7.28      1.66 o
   0   6   7       29.23       32.08      3.23 o
   1   6   7      398.28      376.27     11.71 o
   2   6   7      239.20      230.19      8.06 o
   3   6   7       35.99       29.31      3.20 o
   4   6   7       60.35       70.73      4.44 o
   5   6   7      264.61      217.33     10.11 o
   6   6   7       21.87       26.31      3.15 o
   7   6   7      197.77      209.38      7.24 o
   8   6   7       18.38       17.23      2.38 o
   9   6   7        6.88       11.59      2.07 o
  10   6   7        8.46       19.21      3.64 o
 -12   7   7       36.82       36.04      4.71 o
 -11   7   7        0.60        5.50      2.83 o
 -10   7   7       26.00       32.62      4.29 o
  -9   7   7      440.78      430.52     12.99 o
  -8   7   7      489.81      458.79     13.49 o
  -7   7   7       22.85       27.51      3.21 o
  -6   7   7      193.48      191.76      9.63 o
  -5   7   7      190.38      166.74      6.61 o
  -4   7   7      865.36      806.33     20.79 o
  -3   7   7       31.89       30.00      3.03 o
  -2   7   7       65.96       70.47      5.17 o
  -1   7   7      287.63      253.36      8.73 o
   0   7   7       43.00       50.81      4.53 o
   1   7   7       89.78       94.95      5.14 o
   2   7   7      622.17      582.73     19.84 o
   3   7   7       19.18       20.00      2.87 o
   4   7   7       37.20       41.39      4.82 o
   5   7   7       12.37       25.98      3.89 o
   6   7   7        0.13        0.18      2.19 o
   7   7   7       72.67       64.20      8.45 o
   8   7   7        0.63        2.76      2.61 o
 -11   8   7        9.47       11.88      3.58 o
 -10   8   7        1.91        1.97      2.86 o
  -9   8   7        8.15        7.32      2.51 o
  -8   8   7        9.09        5.93      2.70 o
  -7   8   7       72.90       69.80      4.70 o
  -6   8   7       67.19       82.14      5.26 o
  -5   8   7      201.42      188.05      7.22 o
  -4   8   7        8.25        9.64      2.34 o
  -3   8   7       13.96       13.61      2.57 o
  -2   8   7      272.35      256.95      9.06 o
  -1   8   7       43.72       40.74      5.13 o
   0   8   7       86.34       86.80      6.78 o
   1   8   7       34.20       51.44      5.51 o
   2   8   7        6.83        4.03      2.75 o
   3   8   7       30.44       41.82      5.02 o
   4   8   7       10.23       21.74      4.03 o
   5   8   7       76.78       77.88      8.13 o
   6   8   7       90.50      118.37     12.68 o
  -8   9   7        9.65       13.94      3.66 o
  -7   9   7        6.39        8.30      3.11 o
  -6   9   7       71.49       70.93      6.09 o
  -5   9   7        3.77        5.68      2.74 o
  -4   9   7        0.51        3.39      2.64 o
  -3   9   7      171.73      164.57      9.22 o
  -2   9   7       84.89       91.39      7.17 o
  -1   9   7        1.25        7.67      4.65 o
   0   9   7        2.26        5.30      2.75 o
   1   9   7      111.27      131.42     12.17 o
   2   9   7       43.96       48.12      5.62 o
   3   9   7      114.68       90.93     11.22 o
   4   9   7       13.80       21.76      4.46 o
 -17   0   8        3.08        3.68      2.74 o
 -16   0   8       51.99       65.88      5.58 o
 -15   0   8        1.36        0.68      3.68 o
 -14   0   8       29.34       44.42      6.26 o
 -13   0   8       78.02       99.69      8.16 o
 -12   0   8     1143.48     1000.01     42.22 o
 -11   0   8     1536.55     1734.12     69.56 o
 -10   0   8      437.01      411.46     19.90 o
  -9   0   8     2029.36     2120.78     83.79 o
  -8   0   8      874.95      946.46     39.86 o
  -7   0   8       67.06       70.61      6.72 o
  -6   0   8      654.22      562.24     25.45 o
  -5   0   8      399.33      373.73     18.37 o
  -4   0   8     1106.73     1055.93     44.11 o
  -3   0   8       11.33        7.44      3.64 o
  -2   0   8     1045.84     1021.80     43.06 o
  -1   0   8     5182.71     4733.66    181.78 o
   0   0   8     1358.06     1296.55     35.93 o
   1   0   8       12.07        6.11      3.34 o
   2   0   8     1960.16     1761.17     71.05 o
   3   0   8      142.13      165.83     10.94 o
   5   0   8       77.42       98.02      8.66 o
   6   0   8      300.26      289.09     16.70 o
   8   0   8      197.36      190.05     13.29 o
   9   0   8       34.55       14.62      4.82 o
  10   0   8       12.65        4.56      3.76 o
  11   0   8       43.40       37.05      7.10 o
  12   0   8       11.66        6.53      4.29 o
 -17   1   8      102.36      111.94      8.69 o
 -16   1   8        1.23        4.62      3.58 o
 -15   1   8       20.55       21.36      2.90 o
 -14   1   8      188.44      205.49      7.44 o
 -13   1   8        0.88        1.54      2.32 o
 -12   1   8      131.32      186.51      8.15 o
 -11   1   8       83.09      100.23     16.38 o
 -10   1   8       33.09       54.28      4.29 o
  -9   1   8      693.26      602.41     19.06 o
  -8   1   8     1052.63     1064.62     31.33 o
  -7   1   8     2261.91     2188.43    162.00 o
  -6   1   8      935.41      918.88     27.42 o
  -5   1   8     1170.93     1136.49     33.27 o
  -4   1   8      373.53      380.06     13.21 o
  -3   1   8      477.92      507.70     23.34 o
  -2   1   8       28.21       17.29      2.83 o
  -1   1   8      109.36       88.74      5.25 o
   0   1   8      159.98      132.44      6.27 o
   1   1   8      202.41      224.68     11.87 o
   2   1   8      113.16      197.49      9.46 o
   3   1   8     1713.17     1697.63     39.16 o
   4   1   8       56.98       56.16      2.99 o
   5   1   8      537.76      470.03     18.72 o
   6   1   8      563.16      503.34     17.65 o
   7   1   8        5.96        5.76      2.52 o
   8   1   8       68.10       63.93     10.29 o
   9   1   8       89.54      106.40     12.43 o
  10   1   8        1.86        4.25      2.87 o
  11   1   8        0.00        3.98      2.77 o
  12   1   8        1.08        5.18      3.09 o
 -16   2   8        0.00        8.68      3.07 o
 -15   2   8       44.35       48.16      3.97 o
 -14   2   8       77.04       87.17      4.85 o
 -13   2   8       72.41       66.66      4.16 o
 -12   2   8      213.68      212.35      7.50 o
 -11   2   8       49.85       59.04      5.94 o
 -10   2   8      204.13      176.23      7.71 o
  -9   2   8      166.42      183.36     11.14 o
  -8   2   8      236.57      234.26      9.19 o
  -7   2   8      543.12      516.69     16.72 o
  -6   2   8       14.77       10.41      5.39 o
  -5   2   8        7.42        4.51      2.90 o
  -4   2   8       70.57       81.64      5.05 o
  -3   2   8      529.80      531.51     17.32 o
  -2   2   8        9.58       14.95      2.80 o
  -1   2   8        0.47       -0.08      2.19 o
   0   2   8      936.09      951.93     19.94 o
   1   2   8        7.47       -1.67      1.67 o
   2   2   8      190.74      198.28      6.36 o
   3   2   8      628.93      606.33     13.56 o
   4   2   8        3.57        7.95      1.68 o
   5   2   8        9.58       31.37      2.51 o
   6   2   8      112.50      102.43      5.44 o
   7   2   8       47.86       49.03      3.61 o
   8   2   8       17.53       11.49      3.12 o
   9   2   8       23.15       38.01      4.67 o
  10   2   8       62.10       53.73      5.71 o
  11   2   8       11.37       19.26      3.82 o
 -16   3   8       32.97       45.22      5.19 o
 -15   3   8      102.33      103.31      9.38 o
 -14   3   8       38.07       35.94      4.56 o
 -13   3   8        3.42        8.23      2.96 o
 -12   3   8      362.34      333.36     27.14 o
 -11   3   8      451.11      465.86     16.55 o
 -10   3   8       19.36       12.55      3.34 o
  -9   3   8      205.85      206.19      7.06 o
  -8   3   8      607.31      575.31     15.18 o
  -7   3   8       22.82       27.19      4.14 o
  -6   3   8      494.92      474.31     15.55 o
  -5   3   8       18.14       28.73      3.33 o
  -4   3   8      518.67      529.85     17.18 o
  -3   3   8     1121.13     1063.95     25.89 o
  -2   3   8        3.45        3.61      2.85 o
  -1   3   8      115.83      112.76      6.53 o
   0   3   8      177.89      136.63      4.74 o
   1   3   8      122.35      124.12      8.56 o
   2   3   8       67.12       49.30      2.97 o
   3   3   8      292.30      288.22      7.74 o
   4   3   8      293.87      293.43      7.91 o
   5   3   8      167.56      181.58      5.74 o
   6   3   8        3.50       10.94      2.69 o
   7   3   8      265.22      248.71      8.31 o
   8   3   8       52.45       64.57      4.31 o
   9   3   8       38.09       37.67      3.69 o
  10   3   8       17.07       14.60      2.74 o
  11   3   8        3.23       -0.59      2.73 o
 -15   4   8        0.16       -2.40      2.40 o
 -14   4   8       45.89       43.10      5.00 o
 -13   4   8       33.82       44.40      7.31 o
 -12   4   8        9.21        6.12      3.26 o
 -11   4   8       17.68       12.40      3.25 o
 -10   4   8       69.63       77.38      8.45 o
  -9   4   8       68.28       66.50      5.35 o
  -8   4   8       64.74       72.86      5.46 o
  -7   4   8       12.11        7.03      2.51 o
  -6   4   8       60.70       63.13      8.16 o
  -5   4   8      111.53      135.57      8.36 o
  -4   4   8       35.54       47.81      3.78 o
  -3   4   8       42.88       39.86      2.66 o
  -2   4   8        8.65        6.12      1.57 o
  -1   4   8      258.52      246.18      6.83 o
   0   4   8      144.62      156.52      4.51 o
   1   4   8      645.69      536.83     12.55 o
   2   4   8        0.03        0.15      1.44 o
   3   4   8      414.38      435.26     10.70 o
   4   4   8       54.96       59.16      3.39 o
   5   4   8       18.46       34.63      5.63 o
   6   4   8      165.22      160.21      7.46 o
   7   4   8        5.61        7.86      1.79 o
   8   4   8       27.56       35.47      5.22 o
   9   4   8        0.67        5.28      2.26 o
  10   4   8       12.55       11.50      2.72 o
 -14   5   8        0.07        2.70      2.70 o
 -13   5   8        3.60        4.97      3.01 o
 -12   5   8       44.81       38.80      6.11 o
 -11   5   8       54.92       67.09      5.70 o
 -10   5   8       21.61       25.03      3.89 o
  -9   5   8       52.12       63.43      5.38 o
  -8   5   8       13.27        6.90      2.87 o
  -7   5   8      773.95      751.42     23.90 o
  -6   5   8       97.98      112.93      5.27 o
  -5   5   8       22.83       30.56      3.14 o
  -4   5   8       11.80       25.39      3.67 o
  -3   5   8      224.83      224.76      9.09 o
  -2   5   8      616.05      595.40     15.97 o
  -1   5   8      214.07      188.54      5.87 o
   0   5   8       15.14       13.02      2.37 o
   1   5   8      202.07      174.92     13.42 o
   2   5   8        5.22       11.70      2.92 o
   3   5   8       88.03       88.08      4.07 o
   4   5   8        3.03        5.27      1.67 o
   5   5   8       52.68       54.06      4.77 o
   6   5   8        0.47        4.66      1.67 o
   7   5   8       20.16       16.20      2.68 o
   8   5   8        1.75        2.22      2.04 o
   9   5   8       37.48       44.16      4.09 o
 -13   6   8        5.53        8.15      3.40 o
 -12   6   8       12.24       24.61      4.11 o
 -11   6   8        0.19        5.20      2.81 o
 -10   6   8       14.34       18.12      3.62 o
  -9   6   8       56.34       65.42      5.43 o
  -8   6   8       77.22       66.53      5.42 o
  -7   6   8      276.41      283.31      9.51 o
  -6   6   8       46.52       35.60      4.04 o
  -5   6   8      254.59      271.03      9.04 o
  -4   6   8       16.85       15.44      2.50 o
  -3   6   8        5.82        3.69      1.89 o
  -2   6   8        0.19       -0.21      1.61 o
  -1   6   8       22.11       12.14      3.19 o
   0   6   8        5.23        8.23      3.43 o
   1   6   8        1.05        2.53      1.87 o
   2   6   8        0.07        3.58      3.31 o
   3   6   8      105.47       92.18      5.21 o
   4   6   8        8.52       20.30      2.90 o
   5   6   8       57.29       57.98      4.31 o
   6   6   8        2.49        6.23      2.20 o
   7   6   8        1.66        3.27      2.06 o
   8   6   8       19.69       23.24      3.33 o
 -12   7   8        2.96       14.52      4.88 o
 -11   7   8       11.17       23.57      4.25 o
 -10   7   8        0.11        2.85      2.77 o
  -9   7   8      225.92      244.07     10.70 o
  -8   7   8       11.15        9.11      2.58 o
  -7   7   8        5.13       17.82      3.31 o
  -6   7   8      106.32      115.55      5.63 o
  -5   7   8        0.66        2.55      1.92 o
  -4   7   8      216.69      225.63      8.02 o
  -3   7   8       31.08       25.63      3.98 o
  -2   7   8       44.40       38.99      3.78 o
  -1   7   8       35.18       43.54      3.99 o
   0   7   8      201.24      179.07      7.21 o
   1   7   8        4.68        6.28      2.29 o
   2   7   8      383.13      318.90     21.45 o
   3   7   8        8.06        6.56      4.27 o
   4   7   8       75.33       99.58      5.60 o
   5   7   8       76.04       85.78      6.50 o
   6   7   8        0.02        2.33      3.21 o
   7   7   8       56.47       62.02      9.74 o
  -9   8   8        6.03        7.27      3.52 o
  -8   8   8       85.42      106.01      7.24 o
  -7   8   8       20.20       21.38      3.18 o
  -6   8   8        0.77        0.05      2.20 o
  -5   8   8       21.09       28.26      3.29 o
  -4   8   8       23.55       20.17      2.80 o
  -3   8   8       19.66       23.99      3.94 o
  -2   8   8       85.17       82.56      5.33 o
  -1   8   8      141.28      163.39      7.06 o
   0   8   8      116.54      120.25     19.55 o
   1   8   8       37.82       55.39      5.81 o
   2   8   8        0.61        1.23      3.80 o
   3   8   8       78.83       97.29     14.52 o
   4   8   8       46.56       53.38      5.91 o
   5   8   8       31.85       40.88      5.23 o
  -6   9   8        6.07        3.94      2.88 o
  -5   9   8      139.52      147.03     10.67 o
  -4   9   8       58.03       59.07      8.88 o
  -3   9   8       11.00        9.50      3.45 o
  -2   9   8       60.42       84.34      9.55 o
  -1   9   8       16.94       23.44      4.43 o
   0   9   8        0.09        4.21      3.05 o
   1   9   8       22.63       20.03      4.09 o
 -16   1   9        4.21        5.88      4.67 o
 -15   1   9        1.65       -2.07      2.60 o
 -14   1   9        8.93       11.54      3.20 o
 -13   1   9       19.93       34.53      3.99 o
 -12   1   9        0.13        1.48      4.97 o
 -11   1   9        8.86       16.95      3.29 o
 -10   1   9       10.65        1.28      2.77 o
  -9   1   9        0.83        8.52      2.79 o
  -8   1   9        1.12        3.82      2.34 o
  -7   1   9       82.12      115.75      6.24 o
  -6   1   9       56.47       30.47      3.70 o
  -5   1   9       65.81       59.29      4.73 o
  -4   1   9       24.50       24.66      6.28 o
  -3   1   9      227.01      182.49     11.50 o
  -2   1   9      466.25      415.32     15.25 o
  -1   1   9       57.82       44.95      3.30 o
   0   1   9      403.64      343.24      9.92 o
   1   1   9        1.20       -1.99      1.99 o
   2   1   9      580.90      516.32     17.70 o
   3   1   9       65.15       55.62      4.98 o
   4   1   9        4.22        1.87      2.79 o
   5   1   9        4.27        5.32      2.45 o
   6   1   9        0.15        0.59      3.59 o
   7   1   9        8.17       16.36      3.52 o
   8   1   9       69.36       65.20      6.08 o
   9   1   9        7.67       -2.25      2.25 o
  10   1   9        2.61        3.53      2.87 o
 -16   2   9       12.40        8.80      3.33 o
 -15   2   9      117.01      129.92      7.67 o
 -14   2   9        0.10        1.04      2.47 o
 -13   2   9       91.21       87.19      4.88 o
 -12   2   9       15.66       15.72      3.22 o
 -11   2   9      420.69      367.17     13.25 o
 -10   2   9       45.26       45.75      4.28 o
  -9   2   9      303.22      235.84      9.80 o
  -8   2   9       23.69       44.14      6.23 o
  -7   2   9      355.28      403.56     26.38 o
  -6   2   9       75.67       98.83      6.95 o
  -5   2   9      732.60      554.86     18.31 o
  -4   2   9     1368.44     1339.29     39.16 o
  -3   2   9        4.07        1.53      2.25 o
  -2   2   9      308.18      298.62     11.56 o
  -1   2   9      215.11      194.03      8.82 o
   0   2   9     1669.03     1628.79     32.76 o
   1   2   9      530.38      509.57     20.10 o
   2   2   9       70.15       62.33      5.43 o
   3   2   9      388.54      366.09      9.26 o
   4   2   9        1.62        0.66      1.70 o
   5   2   9      539.40      476.06     17.12 o
   6   2   9      180.16      178.43      8.98 o
   7   2   9        5.97       13.84      3.47 o
   8   2   9       20.58       10.68      6.68 o
   9   2   9       45.09       47.44      5.62 o
  10   2   9        3.37        3.45      2.89 o
 -15   3   9       21.10       18.60      3.91 o
 -14   3   9       25.41       29.59      4.25 o
 -13   3   9        3.63        2.48      2.70 o
 -12   3   9      155.23      152.33      8.05 o
 -11   3   9      112.20      117.96     13.46 o
 -10   3   9      183.37      159.20      8.03 o
  -9   3   9      192.53      184.18      6.78 o
  -8   3   9       12.23       13.08      2.42 o
  -7   3   9        9.95        9.76      2.68 o
  -6   3   9       84.30       73.98      5.08 o
  -5   3   9        5.03        0.51      2.90 o
  -4   3   9      155.75      125.96      6.67 o
  -3   3   9      484.79      451.48     15.65 o
  -2   3   9        0.65        6.37      2.57 o
  -1   3   9        0.21        0.25      2.16 o
   0   3   9      618.49      571.28     16.92 o
   1   3   9      269.11      274.88     11.83 o
   2   3   9      335.69      284.68      7.84 o
   3   3   9        0.76       -0.42      1.59 o
   4   3   9       29.97       33.12      3.26 o
   5   3   9        7.44        9.09      2.08 o
   6   3   9        0.93        1.73      1.75 o
   7   3   9       46.26       56.83      5.72 o
   8   3   9      184.13      190.52     17.39 o
   9   3   9       10.50        8.84      3.15 o
  10   3   9        0.37        5.82      3.03 o
 -14   4   9       18.84       16.46      3.74 o
 -13   4   9       97.06       92.56      6.77 o
 -12   4   9       10.07        6.85      2.96 o
 -11   4   9       15.03       29.17      4.35 o
 -10   4   9        0.12        1.96      2.52 o
  -9   4   9     1387.98     1253.23     51.54 o
  -8   4   9      965.04     1013.56     33.13 o
  -7   4   9     1014.47      856.36     27.02 o
  -6   4   9     1208.07     1142.24     34.49 o
  -5   4   9       13.18        6.22      3.95 o
  -4   4   9      283.12      296.39      9.63 o
  -3   4   9     1117.98     1163.55     24.64 o
  -2   4   9      561.41      519.13     12.42 o
  -1   4   9        4.70        5.40      2.33 o
   0   4   9        3.52       13.00      2.68 o
   1   4   9      301.25      309.26      8.49 o
   2   4   9      341.28      309.21     16.78 o
   3   4   9      156.25      140.89      5.22 o
   4   4   9      442.22      431.37     10.93 o
   5   4   9      246.36      225.51      6.96 o
   6   4   9        4.71        9.66      1.99 o
   7   4   9        7.24        6.83      2.65 o
   8   4   9       22.25       30.98      3.41 o
   9   4   9       39.91       45.61      4.11 o
 -13   5   9        1.49        3.01      3.02 o
 -12   5   9      156.32      179.50      9.18 o
 -11   5   9      255.07      240.30     12.68 o
 -10   5   9      382.10      332.82     13.22 o
  -9   5   9       79.10       98.51      6.50 o
  -8   5   9        4.49        4.21      2.77 o
  -7   5   9        0.07       -0.23      2.47 o
  -6   5   9       40.81       55.11      4.26 o
  -5   5   9       20.89       28.57      6.90 o
  -4   5   9      529.41      490.74     14.10 o
  -3   5   9      308.02      278.45      9.21 o
  -2   5   9      559.35      522.51     14.62 o
  -1   5   9       96.81       83.40      5.12 o
   0   5   9       66.07       65.39      4.55 o
   1   5   9      382.83      403.88     12.20 o
   2   5   9       14.72       16.94      5.49 o
   3   5   9       80.92       90.23      6.82 o
   4   5   9        4.70       14.89      2.25 o
   5   5   9        0.47        2.73      2.23 o
   6   5   9       14.92       11.20      3.12 o
   7   5   9       10.20        4.77      2.15 o
   8   5   9       97.40      105.11      5.76 o
 -12   6   9       34.61       47.62      5.29 o
 -11   6   9       18.82       13.92      3.43 o
 -10   6   9       46.82       37.64      4.82 o
  -9   6   9       57.76       51.30      5.30 o
  -8   6   9       81.66       86.67      7.06 o
  -7   6   9      360.65      331.17     10.89 o
  -6   6   9      457.07      421.76     12.82 o
  -5   6   9      318.62      321.65     14.23 o
  -4   6   9        4.42        6.53      2.42 o
  -3   6   9      700.13      623.84     17.09 o
  -2   6   9       71.76       74.74      5.02 o
  -1   6   9      462.69      429.82     13.86 o
   0   6   9       11.95        5.54      3.38 o
   1   6   9       71.64       68.63      4.83 o
   2   6   9       25.93       37.25      3.84 o
   3   6   9       29.38       42.92      4.02 o
   4   6   9       65.22       70.27      5.37 o
   5   6   9      221.41      244.82     16.48 o
   6   6   9       41.22       38.30      3.88 o
   7   6   9        6.30        9.97      2.53 o
 -10   7   9       59.29       65.81      5.98 o
  -9   7   9        0.68       -0.25      2.61 o
  -8   7   9       57.57       48.98      5.39 o
  -7   7   9        1.08        3.04      2.14 o
  -6   7   9        1.04        0.99      2.00 o
  -5   7   9        2.42        4.06      2.16 o
  -4   7   9      235.19      236.77      8.53 o
  -3   7   9      180.79      142.85      8.06 o
  -2   7   9        0.03       -1.87      2.03 o
  -1   7   9       10.24        9.91      2.70 o
   0   7   9      179.35      182.75      7.62 o
   1   7   9       63.11       59.33      4.75 o
   2   7   9       54.22       63.23      6.04 o
   3   7   9       23.21       30.43      4.79 o
   4   7   9        3.37        4.05      2.83 o
   5   7   9        1.72        5.95      3.55 o
  -8   8   9        3.64        5.75      2.53 o
  -7   8   9      167.33      154.03      6.94 o
  -6   8   9       48.34       45.22      4.16 o
  -5   8   9       34.48       45.51      5.31 o
  -4   8   9      140.08      136.61      8.06 o
  -3   8   9        2.57        5.69      2.41 o
  -2   8   9        6.83       10.44      2.77 o
  -1   8   9        9.28        5.22      2.44 o
   0   8   9       72.01       68.78      6.60 o
   1   8   9        0.33        8.69      3.38 o
   2   8   9        5.94        5.94      6.66 o
 -15   0  10       73.49      102.73      9.34 o
 -14   0  10       99.26      121.18      9.72 o
 -13   0  10        0.90        5.24      4.14 o
 -12   0  10      336.26      369.70     19.31 o
 -11   0  10      603.03      582.13     27.34 o
 -10   0  10      173.14      286.74     16.10 o
  -9   0  10        0.64        4.25      3.83 o
  -8   0  10      235.28      137.69     10.37 o
  -7   0  10      148.78      132.34     10.21 o
  -6   0  10     1842.53     1908.97     77.30 o
  -5   0  10      177.34      246.46     14.88 o
  -4   0  10      858.92      828.58     36.96 o
  -3   0  10      480.75      478.15     23.85 o
  -2   0  10      163.92      198.10     13.14 o
  -1   0  10      800.81      915.09     40.52 o
   0   0  10      164.84      293.50     16.93 o
   1   0  10      162.92      186.82     12.64 o
   2   0  10       10.19       13.48      4.56 o
   3   0  10        2.49        4.75      3.80 o
   4   0  10       46.13       55.12      7.56 o
   5   0  10      271.52      295.85     17.65 o
   6   0  10       27.35       35.72      6.72 o
   7   0  10       11.73       13.17      4.67 o
   8   0  10       34.17       59.07      8.88 o
   9   0  10        0.13        8.31      4.75 o
 -15   1  10       52.76       62.72      5.39 o
 -14   1  10       33.42       48.53      5.90 o
 -13   1  10       11.24        6.38      2.97 o
 -12   1  10       39.24       47.37      4.68 o
 -11   1  10       12.52        9.48      2.91 o
 -10   1  10      154.65      138.64      7.27 o
  -9   1  10     1484.43     1531.61     44.54 o
  -8   1  10      877.27      763.37     24.17 o
  -7   1  10      789.37      757.55     24.06 o
  -6   1  10      187.27      216.14      9.49 o
  -5   1  10       27.67       24.33      3.72 o
  -4   1  10      498.73      453.20     16.05 o
  -3   1  10      100.80       92.75      8.43 o
  -2   1  10       37.85       72.70      5.65 o
  -1   1  10       96.59       97.63      6.15 o
   0   1  10       55.19       64.81      5.39 o
   1   1  10       34.46       79.01      5.94 o
   2   1  10      344.27      352.40     13.64 o
   3   1  10      473.17      575.50     20.24 o
   4   1  10        6.21       11.63      2.98 o
   5   1  10        1.55        1.09      2.27 o
   6   1  10       22.97       21.68      3.76 o
   7   1  10       43.63       52.59      8.01 o
   8   1  10        0.70        9.39      3.26 o
   9   1  10        1.03        4.78      4.48 o
 -15   2  10      105.17      112.68      7.51 o
 -14   2  10       44.44       57.47      5.60 o
 -13   2  10       14.95       15.87      2.70 o
 -12   2  10      343.12      322.72     12.34 o
 -11   2  10       46.76       69.27      5.25 o
 -10   2  10        0.08        4.51      2.51 o
  -9   2  10        0.06        0.94      2.50 o
  -8   2  10       57.93       79.11      5.59 o
  -7   2  10       16.71        9.33      2.81 o
  -6   2  10        0.00       31.36      5.28 o
  -5   2  10       74.58      108.47      6.45 o
  -4   2  10      199.06      228.03     10.08 o
  -3   2  10       79.35       84.56      5.79 o
  -2   2  10      243.22      234.62     10.18 o
  -1   2  10      456.46      399.66     11.61 o
   0   2  10      455.25      406.22     15.00 o
   1   2  10        1.77        7.36      2.56 o
   2   2  10        0.05        3.81      2.26 o
   3   2  10       19.89       21.36      2.93 o
   4   2  10        1.88        3.48      2.58 o
   5   2  10       13.15       18.07      3.72 o
   6   2  10       52.56       63.44      5.94 o
   7   2  10       38.05       35.39      4.87 o
   8   2  10       24.36       29.67      4.52 o
   9   2  10       32.55       47.95      8.60 o
 -14   3  10       47.72       51.93      6.63 o
 -13   3  10        0.19        0.67      2.47 o
 -12   3  10      168.20      117.92      7.25 o
 -11   3  10       17.99       42.71      4.94 o
 -10   3  10        1.27        4.44      2.67 o
  -9   3  10        2.54        3.49      2.62 o
  -8   3  10        4.61       26.81      3.67 o
  -7   3  10        4.75       17.14      3.36 o
  -6   3  10      202.97      176.53      8.38 o
  -5   3  10     1919.32     1889.28     54.09 o
  -4   3  10       82.45       67.07      5.49 o
  -3   3  10      136.23      126.75     10.38 o
  -2   3  10        0.49        3.53      3.68 o
  -1   3  10      964.45     1081.99     23.12 o
   0   3  10       18.69       32.63      4.35 o
   1   3  10      170.13      152.17     11.11 o
   2   3  10       69.15       69.80      5.40 o
   3   3  10       42.92       45.27      4.00 o
   4   3  10       15.23       15.18      2.77 o
   5   3  10      273.17      254.24     11.37 o
   6   3  10      107.31      126.56      7.82 o
   7   3  10       17.49       12.85      3.76 o
   8   3  10        9.73       22.80      4.34 o
 -13   4  10        7.32       -0.91      2.73 o
 -12   4  10        4.17       23.58      4.05 o
 -11   4  10       19.06       28.44      4.30 o
 -10   4  10       45.97       80.56      6.33 o
  -9   4  10       19.85       16.61      3.53 o
  -8   4  10       10.69       15.39      7.25 o
  -7   4  10       11.31       37.99      4.52 o
  -6   4  10      102.19      122.64      6.90 o
  -5   4  10       75.54       65.42      8.83 o
  -4   4  10       40.89       55.49      4.94 o
  -3   4  10       64.78       62.82      5.43 o
  -2   4  10      145.31      129.08      4.97 o
  -1   4  10        1.10        6.87      1.92 o
   0   4  10       95.22      102.49      4.55 o
   1   4  10      101.90       94.83      4.41 o
   2   4  10       12.28       11.96      2.19 o
   3   4  10        0.02        1.56      1.86 o
   4   4  10        1.22        8.37      2.01 o
   5   4  10        0.52        6.17      1.89 o
   6   4  10      102.56      140.60      8.23 o
   7   4  10        6.23        4.47      2.78 o
 -12   5  10        2.51        4.81      3.04 o
 -11   5  10        1.74       -1.56      2.58 o
 -10   5  10        6.07        4.48      3.09 o
  -9   5  10        3.00        7.25      4.12 o
  -8   5  10       81.99       71.69      5.97 o
  -7   5  10        3.15        8.56      2.96 o
  -6   5  10      125.12      144.32      8.45 o
  -5   5  10       75.50       88.30      9.22 o
  -4   5  10      149.38      166.25      6.92 o
  -3   5  10        8.77        7.84      2.27 o
  -2   5  10       60.00       73.15      5.03 o
  -1   5  10        0.22        9.21      3.14 o
   0   5  10        0.81        7.74      2.43 o
   1   5  10       15.58       16.58      2.80 o
   2   5  10       18.60       25.62      3.23 o
   3   5  10       74.14       74.00      4.96 o
   4   5  10       11.86        9.90      2.62 o
   5   5  10       22.22       20.20      2.82 o
   6   5  10        2.10        2.64      2.55 o
 -11   6  10        4.37        2.45      3.04 o
 -10   6  10       20.83       38.80      6.40 o
  -9   6  10       16.92       27.05      4.24 o
  -8   6  10        6.88       15.98      3.50 o
  -7   6  10       10.39       23.19      4.04 o
  -6   6  10       86.44       93.33      5.56 o
  -5   6  10        5.97       17.48      2.85 o
  -4   6  10       30.22       36.07      3.66 o
  -3   6  10       66.33       60.33      6.05 o
  -2   6  10       59.58       67.30      7.20 o
  -1   6  10      171.87      171.43      7.43 o
   0   6  10       18.76       34.43      6.77 o
   1   6  10        0.20        3.89      2.30 o
   2   6  10       55.79       53.96      6.10 o
   3   6  10       11.33       13.25      2.78 o
   4   6  10        3.11        3.45      2.42 o
   5   6  10        0.01        3.90      4.62 o
  -9   7  10       79.14       80.84      9.40 o
  -8   7  10       16.02       40.95      7.75 o
  -7   7  10        0.54        1.83      2.19 o
  -6   7  10       98.94      131.17      9.46 o
  -5   7  10      178.50      182.49      7.59 o
  -4   7  10        5.24        4.93      2.93 o
  -3   7  10       51.64       54.02      4.68 o
  -2   7  10        7.09        3.35      2.42 o
  -1   7  10       60.69       65.20      5.01 o
   0   7  10      104.78      118.96      6.56 o
   1   7  10        2.28        7.21      2.69 o
   2   7  10      160.01      170.30      9.24 o
 -14   1  11        0.02       -1.71      2.62 o
 -13   1  11       11.57       14.75      3.51 o
 -12   1  11       54.38       80.44      6.02 o
 -11   1  11       18.65       30.71      4.21 o
 -10   1  11        3.32        7.65      2.92 o
  -9   1  11        1.84        2.05      2.58 o
  -8   1  11       20.13       33.98      4.46 o
  -7   1  11      325.48      331.61     12.97 o
  -6   1  11       15.37       16.59      8.22 o
  -5   1  11        5.86        8.11      3.15 o
  -4   1  11       18.77       26.56      4.33 o
  -3   1  11      478.49      450.99     23.13 o
  -2   1  11      452.92      423.30     15.75 o
  -1   1  11        0.02        2.31      2.52 o
   0   1  11      137.32      138.88      7.80 o
   1   1  11      104.31       81.26      6.29 o
   2   1  11      291.39      309.57     27.35 o
   3   1  11        0.16        1.88      3.21 o
   4   1  11       12.12       16.10      3.68 o
   5   1  11       81.02       89.29     18.30 o
   6   1  11       13.55       20.25      3.90 o
   7   1  11        0.90        0.41      2.60 o
 -14   2  11       26.41       32.99      4.87 o
 -13   2  11        2.40       -2.66      4.02 o
 -12   2  11        1.77        9.57      3.24 o
 -11   2  11        5.12        2.78      2.65 o
 -10   2  11       88.34       66.51      6.09 o
  -9   2  11        7.20       12.45      3.33 o
  -8   2  11       10.56       20.21      3.70 o
  -7   2  11      346.27      279.68     12.28 o
  -6   2  11       91.48       94.42      6.62 o
  -5   2  11      252.98      252.66     12.79 o
  -4   2  11      417.91      403.24     15.22 o
  -3   2  11        1.92       -0.38      2.43 o
  -2   2  11        4.60        0.34      2.40 o
  -1   2  11       71.38       66.15      5.73 o
   0   2  11       25.55       35.60      4.57 o
   1   2  11       15.47       12.02      3.14 o
   2   2  11        1.24       -2.48      4.63 o
   3   2  11        9.44        7.65      2.86 o
   4   2  11      257.96      252.60     11.55 o
   5   2  11       41.46       32.42      7.19 o
   6   2  11        6.86       14.71      3.80 o
   7   2  11       11.04        7.62      5.73 o
 -13   3  11       24.87       44.94      6.53 o
 -12   3  11       49.98       46.73      5.39 o
 -11   3  11        1.28        4.51      2.71 o
 -10   3  11       24.23       32.27      4.49 o
  -9   3  11       26.81       36.10      6.80 o
  -8   3  11        0.01       -2.35      3.45 o
  -7   3  11       12.74       17.46      5.39 o
  -6   3  11      190.46      185.63      8.94 o
  -5   3  11       13.73       21.55      3.72 o
  -4   3  11       28.14       30.92      4.35 o
  -3   3  11      342.55      315.68     12.80 o
  -2   3  11        0.21        0.45      2.21 o
  -1   3  11        2.90        4.02      2.57 o
   0   3  11      298.14      276.42     11.82 o
   1   3  11      110.71      105.02      5.66 o
   2   3  11        4.31        3.27      2.09 o
   3   3  11       13.61       14.25      2.83 o
   4   3  11       13.55       14.27      3.66 o
   5   3  11       67.53       73.07      6.66 o
   6   3  11        1.86        2.45      2.80 o
 -12   4  11        7.10       -0.08      2.69 o
 -11   4  11        0.10        0.24      2.65 o
 -10   4  11        6.83        6.57      2.93 o
  -9   4  11      369.89      328.96     27.35 o
  -8   4  11      315.77      270.08     11.68 o
  -7   4  11       43.45       48.34      7.21 o
  -6   4  11        8.97        4.87      3.02 o
  -5   4  11        8.59        2.93      2.50 o
  -4   4  11        8.89        3.90      2.46 o
  -3   4  11      132.77      113.01      6.72 o
  -2   4  11      176.15      191.34      7.71 o
  -1   4  11        0.81        4.63      3.53 o
   0   4  11      157.61      144.38      5.56 o
   1   4  11        6.77        8.36      2.15 o
   2   4  11       54.04       65.41      4.86 o
   3   4  11       86.01      102.39     11.02 o
   4   4  11        0.18       -0.80      5.90 o
   5   4  11        0.40        1.28      3.00 o
 -11   5  11       98.80      122.23     18.17 o
 -10   5  11       11.72       22.75      4.12 o
  -9   5  11        0.27       -2.41      2.41 o
  -8   5  11       57.87       65.72      6.06 o
  -7   5  11      414.70      387.16     25.70 o
  -6   5  11       72.81       94.57      6.78 o
  -5   5  11       94.30      105.98      6.84 o
  -4   5  11      643.88      608.66     20.69 o
  -3   5  11        3.70       -0.01      2.83 o
  -2   5  11        5.12        5.34      2.58 o
  -1   5  11       91.15       82.43      5.45 o
   0   5  11        0.70        1.41      2.26 o
   1   5  11        1.95        2.29      2.25 o
   2   5  11       48.24       56.42      4.70 o
   3   5  11       75.06       80.88      5.31 o
   4   5  11        2.67        3.82      2.93 o
  -9   6  11      183.40      177.52     15.19 o
  -8   6  11      236.59      235.12     10.89 o
  -7   6  11       13.07       21.35      3.93 o
  -6   6  11      148.92      134.74      7.84 o
  -5   6  11      125.26      110.53      7.39 o
  -4   6  11       30.09       30.36      4.78 o
  -3   6  11       15.50       21.99      3.50 o
  -2   6  11       12.67       33.33      4.04 o
  -1   6  11      191.04      171.10      9.98 o
   0   6  11       80.38       89.80      6.00 o
   1   6  11        4.30        4.10      2.97 o
   2   6  11       14.46       20.55      3.29 o
  -4   7  11       18.94       16.76      4.34 o
  -3   7  11      102.23      124.40      8.65 o
  -2   7  11      188.20      206.74      8.75 o
 -13   0  12       49.68       44.65      7.37 o
 -12   0  12        0.06        5.92      4.10 o
 -11   0  12        0.93       -2.28      3.83 o
 -10   0  12        4.27        1.82      4.18 o
  -9   0  12      101.41       87.66      9.30 o
  -8   0  12        0.96        4.25      4.29 o
  -7   0  12      283.24      300.14     17.65 o
  -6   0  12      662.09      479.57     24.87 o
  -5   0  12      201.69      205.65     14.08 o
  -4   0  12        2.00        4.63      4.25 o
  -2   0  12       92.19      115.41     10.33 o
  -1   0  12        1.00       13.86      4.78 o
   0   0  12       24.64       20.69      5.31 o
   1   0  12      147.29      104.82     10.63 o
   2   0  12       61.12       68.64      8.92 o
   3   0  12       40.70       43.77      7.63 o
   4   0  12        0.13        8.35      4.25 o
   5   0  12      313.37      305.46     19.29 o
 -12   1  12       65.55       76.46      6.26 o
 -11   1  12       20.39       28.68      4.42 o
 -10   1  12       31.87       16.84      3.75 o
  -9   1  12      331.50      309.56     12.64 o
  -8   1  12       74.24       72.34      6.06 o
  -7   1  12        0.44       -2.51      2.51 o
  -6   1  12       23.16       24.15     10.16 o
  -5   1  12       18.51       12.97      3.50 o
  -4   1  12       51.48       70.29      6.27 o
  -3   1  12        3.90        7.37      4.48 o
  -2   1  12       21.15       28.54      5.87 o
  -1   1  12       53.88       43.98      5.85 o
   0   1  12       11.04        4.34      3.51 o
   1   1  12       29.84       42.97      5.27 o
   2   1  12      209.93      183.86      9.58 o
   3   1  12        0.02        2.22      2.81 o
   4   1  12       36.20       39.12      5.30 o
   5   1  12        6.05        3.66      2.95 o
 -12   2  12       56.37       68.87      8.84 o
 -11   2  12       10.73       10.71      5.39 o
 -10   2  12       25.27       12.88      4.12 o
  -9   2  12       33.24       42.57      4.83 o
  -8   2  12        0.22        9.23      3.18 o
  -7   2  12      102.81       99.35      6.90 o
  -6   2  12      167.20      210.90      9.99 o
  -5   2  12       62.63       61.75      5.93 o
  -4   2  12       95.57       99.99      7.25 o
  -3   2  12      276.36      280.84     12.29 o
  -2   2  12      101.92       87.43      6.90 o
  -1   2  12       77.14       65.92      6.03 o
   0   2  12        2.43        7.24      3.03 o
   1   2  12      206.74      225.56     12.55 o
   2   2  12       34.11       33.42      4.82 o
   3   2  12        0.53        1.33      3.21 o
   4   2  12        0.12        3.96      2.95 o
   5   2  12       35.91       52.33      6.83 o
 -11   3  12       48.28       39.62      9.91 o
 -10   3  12      111.29      149.45      8.60 o
  -9   3  12       18.54       31.32      6.76 o
  -8   3  12        0.39       16.82      5.54 o
  -7   3  12        5.11       17.77      5.88 o
  -6   3  12       13.15       12.98      5.62 o
  -5   3  12      104.95       71.50      6.22 o
  -4   3  12       34.94       36.27      5.49 o
  -3   3  12      206.49      213.83     10.42 o
  -2   3  12      119.92      109.18      9.72 o
  -1   3  12        1.14        2.70      2.83 o
   0   3  12      131.08      120.69      7.64 o
   1   3  12        0.60        1.36      2.66 o
   2   3  12        2.18        2.49      4.59 o
   3   3  12      144.08      160.07      9.06 o
   4   3  12        0.96        5.00      3.99 o
 -10   4  12       20.52       15.84      3.69 o
  -9   4  12        2.14        3.34      3.44 o
  -8   4  12       12.08       17.13      3.76 o
  -7   4  12       21.42       20.88      3.80 o
  -6   4  12        5.50       13.86      3.36 o
  -5   4  12        0.89        4.44      2.92 o
  -4   4  12       22.97       11.87      3.23 o
  -3   4  12       69.54       84.68     23.25 o
  -2   4  12        0.16        4.48      4.33 o
   0   4  12        0.02        2.37      2.80 o
   1   4  12       63.57       76.22      5.43 o
   2   4  12       20.64       30.39      3.83 o
   3   4  12       40.89       67.32     10.54 o
  -8   5  12       91.11      106.12      7.58 o
  -7   5  12       45.71       55.78      5.70 o
  -6   5  12       18.82       25.96      4.27 o
  -5   5  12       84.79       93.87      7.54 o
  -4   5  12       64.77       89.25     10.59 o
  -3   5  12        0.16        4.54      3.31 o
  -2   5  12       77.25       70.64      5.60 o
  -1   5  12       14.61       12.76      3.15 o
   0   5  12       10.25       15.22      5.54 o
   1   5  12        2.87        4.34      3.20 o
 -10   1  13        2.31       20.64      4.00 o
  -9   1  13        5.37        0.47      2.64 o
  -8   1  13       18.08       23.76      4.26 o
  -7   1  13        7.83       27.42      5.69 o
  -6   1  13       17.21       31.75      4.81 o
  -5   1  13       38.84       51.09      5.78 o
  -4   1  13       29.58       32.50     10.76 o
  -3   1  13        1.50        7.33      4.97 o
  -2   1  13      181.23      160.50      9.04 o
  -1   1  13       16.46       15.35      3.65 o
   0   1  13      157.79      153.41      8.95 o
   1   1  13        0.71        2.67      3.40 o
   2   1  13       36.37       41.69      5.62 o
 -10   2  13       17.19       13.06      5.66 o
  -9   2  13       13.08       33.52      4.72 o
  -8   2  13        0.63        7.30      3.37 o
  -7   2  13       30.93       45.19      5.34 o
  -6   2  13        0.14        2.26      3.35 o
  -5   2  13      218.78      247.37     17.67 o
  -4   2  13       63.01       90.48      7.88 o
  -3   2  13        5.97       19.25      6.23 o
  -2   2  13        4.34       -0.72      3.49 o
  -1   2  13      157.80      164.07     10.06 o
   0   2  13       14.64       12.36      3.58 o
   1   2  13        1.04        2.44      5.52 o
   2   2  13        8.72       10.20      3.31 o
  -9   3  13        0.56        8.92      5.01 o
  -8   3  13        6.54        0.15      4.52 o
  -7   3  13        0.56        4.10      4.75 o
  -6   3  13      132.14      129.12     11.69 o
  -5   3  13       64.01       70.61     10.10 o
  -4   3  13       13.99       16.44      5.92 o
  -3   3  13       92.93      101.70     11.58 o
  -2   3  13       67.31       73.86      6.83 o
  -1   3  13       14.10       21.38      8.26 o
   0   3  13       17.11       22.28      4.73 o
   1   3  13       16.21       17.41      4.90 o
  -6   4  13        3.56        1.61      2.72 o
  -5   4  13       19.35       32.53      7.44 o
  -4   4  13        3.18       -4.29      4.40 o
  -3   4  13       37.68       63.93      9.68 o
  -2   4  13       17.30       16.40      5.85 o
  -6   0  14       13.92        8.47      5.47 o
  -5   0  14       44.27       41.15      8.01 o
  -4   0  14        8.24       16.02      5.96 o
  -3   0  14       13.49       31.32      7.86 o
  -2   0  14        2.10        3.45      4.52 o
  -5   1  14       22.33       40.77      5.99 o
  -4   1  14      222.70      286.87     16.68 o
  -3   1  14       83.63      103.83     12.30 o
 
